# Supplementary material for: A new polymorph of dimesitylborinic acid
Source: Acta Crystallogr Sect E Struct Rep Online. 2008 Jun 7;64(Pt 7):o1185. doi: 10.1107/S1600536808015638 (PMC2961869; doi:10.1107/S1600536808015638)
Supplement: Supplementary file 1 [file e-64-o1185-sup1.cif]

##############################################################################
###                                                                        ###
###        Electronic paper (Acta Crystallographica Section E)             ###
###                                                                        ###
##############################################################################
#                                                                            #
# This CIF contains the data in a paper accepted for publication in Acta     #
# Crystallographica Section E. It conforms to the requirements of Notes      #
# for Authors for Section E, and has been peer reviewed under the auspices   #
# of the IUCr Commission on Journals.                                        #
#                                                                            #
# Full details of the Crystallographic Information File format               #
# are given in the paper "The Crystallographic Information File (CIF):       #
# a New Standard Archive File for Crystallography" by S. R. Hall, F. H.      #
# Allen and I. D. Brown [Acta Cryst. (1991), A47, 655-685].                  #
#                                                                            #
# The current version of the core CIF dictionary is obtainable from          #
# ftp://ftp.iucr.org/pub/cif_core.dic. The current version number is 2.4.    #
#                                                                            #
# Software is freely available for graphical display of the structure(s) in  #
# this CIF.  For information consult the CIF home page http://www.iucr.org/  #
# cif/home.html                                                              #
#                                                                            #
# This file may be used for bona fide research purposes within the           #
# scientific community so long as proper attribution is given to the journal # 
# article from which it was obtained.                                        #
#                                                                            #
##############################################################################
                                             
data_global
_audit_creation_method     SHELXL-97
_journal_date_recd_electronic     2008-05-16
_journal_date_accepted     2008-05-23
_journal_name_full     'Acta Crystallographica, Section E'
_journal_year     2008
_journal_volume     64
_journal_issue      7
_journal_page_first     o1185
_journal_page_last     o1185
_journal_paper_category     QO
_journal_coeditor_code     OM2237
_publ_contact_author
;
    Masood Parvez
    Department of Chemistry
    University of Calgary
    2500 University Drive N.W.
    Calgary, Alberta, Canada T2N 1N4
;
_publ_contact_author_email     parvez@ucalgary.ca
_publ_contact_author_fax     ' (403)289-9488 '
_publ_contact_author_phone     ' (403)220-5348 '
_publ_section_title
;
A new polymorph of dimesitylborinic acid
;
loop_
    _publ_author_name
    _publ_author_address
    'Kuhlmann, Matthias'
; Department of Chemistry
The University of Calgary
2500 University Drive NW
Calgary
Alberta
Canada T2N 1N4
;
    'Baumgartner, Thomas'
; Department of Chemistry
The University of Calgary
2500 University Drive NW
Calgary
Alberta
Canada T2N 1N4
;
    'Parvez, Masood'
; Department of Chemistry
The University of Calgary
2500 University Drive NW
Calgary
Alberta
Canada T2N 1N4
;
data_I
_chemical_name_systematic
;
hydroxydimesitylborane
;
_chemical_name_common
;
dimesitylborinic acid
;
_chemical_formula_moiety     'C18 H23 B O'
_chemical_formula_sum     'C18 H23 B O'
_chemical_formula_iupac     'C18 H23 B O'
_chemical_formula_weight     266.17
_chemical_melting_point     ?
_symmetry_cell_setting     'monoclinic'
_symmetry_space_group_name_H-M     'P 21/c'
_symmetry_space_group_name_Hall     '-P 2ybc'
loop_
    _symmetry_equiv_pos_as_xyz
    'x, y, z'
    '-x, y+1/2, -z+1/2'
    '-x, -y, -z'
    'x, -y-1/2, z-1/2'
_cell_length_a     8.942(4)
_cell_length_b     8.801(2)
_cell_length_c     19.947(8)
_cell_angle_alpha     90.00
_cell_angle_beta     97.800(16)
_cell_angle_gamma     90.00
_cell_volume     1555.3(10)
_cell_formula_units_Z     4
_cell_measurement_reflns_used     6119
_cell_measurement_theta_min     3.3
_cell_measurement_theta_max     27.5
_cell_measurement_temperature     173(2)
_exptl_crystal_description     'block'
_exptl_crystal_colour     'yellow'
_exptl_crystal_size_max     0.32
_exptl_crystal_size_mid     0.24
_exptl_crystal_size_min     0.12
_exptl_crystal_density_diffrn     1.137
_exptl_crystal_density_meas     ?
_exptl_crystal_density_method     'not measured'
_exptl_crystal_F_000     576
_exptl_absorpt_coefficient_mu     0.067
_exptl_absorpt_correction_type     'multi-scan'
_exptl_absorpt_process_details     '(SORTAV; Blessing, 1997)'
_exptl_absorpt_correction_T_min     0.979
_exptl_absorpt_correction_T_max     0.992
_exptl_special_details
;
;
_diffrn_ambient_temperature     173(2)
_diffrn_radiation_type     MoK\a
_diffrn_radiation_wavelength     0.71073
_diffrn_radiation_source     'fine-focus sealed tube'
_diffrn_radiation_monochromator     graphite
_diffrn_measurement_device_type     'Nonius KappaCCD'
_diffrn_measurement_method     '\w and \f'
_diffrn_detector_area_resol_mean     ?
_diffrn_reflns_number     6119
_diffrn_reflns_av_R_equivalents     0.023
_diffrn_reflns_av_sigmaI/netI     0.036
_diffrn_reflns_theta_min     3.3
_diffrn_reflns_theta_max     27.5
_diffrn_reflns_theta_full     27.5
_diffrn_measured_fraction_theta_max     0.989
_diffrn_measured_fraction_theta_full     0.989
_diffrn_reflns_limit_h_min     -11
_diffrn_reflns_limit_h_max     11
_diffrn_reflns_limit_k_min     -11
_diffrn_reflns_limit_k_max     11
_diffrn_reflns_limit_l_min     -25
_diffrn_reflns_limit_l_max     25
_diffrn_standards_number     0
_diffrn_standards_interval_count     ?
_diffrn_standards_interval_time     ?
_diffrn_standards_decay_%     ?
_refine_special_details
;
Refinement of <i>F</i>^2^ against ALL reflections. The weighted <i>R</i>-factor
<i>wR</i> and goodness of fit <i>S</i> are based on <i>F</i>^2^, conventional
<i>R</i>-factors <i>R</i> are based on <i>F</i>, with <i>F</i> set to zero for
negative <i>F</i>^2^. The threshold expression of <i>F</i>^2^ >
\s(<i>F</i>^2^) is used only for calculating <i>R</i>-factors(gt) <i>etc</i>.
and is not relevant to the choice of reflections for refinement.
<i>R</i>-factors based on <i>F</i>^2^ are statistically about twice as large
as those based on <i>F</i>, and <i>R</i>- factors based on ALL data will be
even larger.
;
_reflns_number_total     3542
_reflns_number_gt     2728
_reflns_threshold_expression     I>2\s(I)
_refine_ls_structure_factor_coef     Fsqd
_refine_ls_matrix_type     full
_refine_ls_R_factor_all     0.065
_refine_ls_R_factor_gt     0.047
_refine_ls_wR_factor_gt     0.119
_refine_ls_wR_factor_ref     0.134
_refine_ls_goodness_of_fit_ref     0.91
_refine_ls_restrained_S_all     0.91
_refine_ls_number_reflns     3542
_refine_ls_number_parameters     188
_refine_ls_number_restraints     0
_refine_ls_hydrogen_treatment     mixed
_refine_ls_weighting_scheme     calc
_refine_ls_weighting_details
            'calc w=1/[\s^2^(Fo^2^)+(0.072P)^2^+0.71P] where P=(Fo^2^+2Fc^2^)/3'
_atom_sites_solution_hydrogens     geom
_atom_sites_solution_primary     direct
_atom_sites_solution_secondary     difmap
_refine_ls_shift/su_max     0.000
_refine_ls_shift/su_mean     0.000
_refine_diff_density_max     0.26
_refine_diff_density_min     -0.19
_refine_ls_extinction_method     none
_refine_ls_extinction_coef     ?
loop_
    _atom_type_symbol
    _atom_type_description
    _atom_type_scat_dispersion_real
    _atom_type_scat_dispersion_imag
    _atom_type_scat_source
    'C' 'C' 0.0033 0.0016
                         'International Tables Vol C Tables 4.2.6.8 and 6.1.1.4'
    'H' 'H' 0.0000 0.0000
                         'International Tables Vol C Tables 4.2.6.8 and 6.1.1.4'
    'O' 'O' 0.0106 0.0060
                         'International Tables Vol C Tables 4.2.6.8 and 6.1.1.4'
    'B' 'B' 0.0013 0.0007
                         'International Tables Vol C Tables 4.2.6.8 and 6.1.1.4'
_computing_data_collection     'COLLECT (Hooft, 1998)'
_computing_cell_refinement     'DENZO (Otwinowski & Minor, 1997)'
_computing_data_reduction     'SCALEPACK (Otwinowski & Minor, 1997)'
_computing_structure_solution     'SHELXS97 (Sheldrick, 2008)'
_computing_structure_refinement     'SHELXL97 (Sheldrick, 2008)'
_computing_molecular_graphics     'ORTEP-3 for Windows (Farrugia, 1997)'
_computing_publication_material     'SHELXL97 (Sheldrick, 2008)'
loop_
    _atom_site_type_symbol
    _atom_site_label
    _atom_site_fract_x
    _atom_site_fract_y
    _atom_site_fract_z
    _atom_site_U_iso_or_equiv
    _atom_site_adp_type
    _atom_site_calc_flag
    _atom_site_refinement_flags
    _atom_site_occupancy
    _atom_site_disorder_assembly
    _atom_site_disorder_group
    O O1 0.11790(13) -0.31566(13) -0.00945(5) 0.0401(3) Uani d . 1 . .
    H H1 0.076(2) -0.251(2) -0.0366(10) 0.048 Uiso d . 1 . .
    B B1 0.08930(17) -0.28800(17) 0.05445(8) 0.0269(3) Uani d . 1 . .
    C C2 0.17055(15) -0.39649(14) 0.11108(6) 0.0255(3) Uani d . 1 . .
    C C3 0.32785(15) -0.42311(15) 0.11607(7) 0.0278(3) Uani d . 1 . .
    C C4 0.39909(15) -0.51699(15) 0.16679(7) 0.0309(3) Uani d . 1 . .
    H H4 0.5049 -0.5324 0.1698 0.037 Uiso calc R 1 . .
    C C5 0.32018(16) -0.58890(15) 0.21314(7) 0.0316(3) Uani d . 1 . .
    C C6 0.16562(16) -0.56426(15) 0.20763(7) 0.0310(3) Uani d . 1 . .
    H H6 0.1095 -0.6138 0.2384 0.037 Uiso calc R 1 . .
    C C7 0.09009(15) -0.46888(15) 0.15823(7) 0.0276(3) Uani d . 1 . .
    C C8 0.42383(17) -0.35135(18) 0.06779(8) 0.0374(4) Uani d . 1 . .
    H H8A 0.5308 -0.3633 0.0857 0.045 Uiso calc R 1 . .
    H H8B 0.3995 -0.2430 0.0628 0.045 Uiso calc R 1 . .
    H H8C 0.4034 -0.4013 0.0236 0.045 Uiso calc R 1 . .
    C C9 0.3997(2) -0.68880(19) 0.26809(8) 0.0446(4) Uani d . 1 . .
    H H9A 0.5077 -0.6926 0.2641 0.067 Uiso calc PR 0.50 . .
    H H9B 0.3574 -0.7916 0.2636 0.067 Uiso calc PR 0.50 . .
    H H9C 0.3858 -0.6472 0.3124 0.067 Uiso calc PR 0.50 . .
    H H9D 0.3262 -0.7283 0.2960 0.067 Uiso calc PR 0.50 . .
    H H9E 0.4765 -0.6294 0.2965 0.067 Uiso calc PR 0.50 . .
    H H9F 0.4481 -0.7737 0.2476 0.067 Uiso calc PR 0.50 . .
    C C10 -0.07788(16) -0.44837(18) 0.15670(8) 0.0364(3) Uani d . 1 . .
    H H10A -0.1137 -0.5144 0.1907 0.044 Uiso calc R 1 . .
    H H10B -0.1295 -0.4752 0.1117 0.044 Uiso calc R 1 . .
    H H10C -0.0995 -0.3422 0.1666 0.044 Uiso calc R 1 . .
    C C11 -0.02005(15) -0.15448(14) 0.06966(7) 0.0265(3) Uani d . 1 . .
    C C12 -0.17091(15) -0.15062(15) 0.03816(7) 0.0286(3) Uani d . 1 . .
    C C13 -0.27017(16) -0.04211(16) 0.05784(7) 0.0320(3) Uani d . 1 . .
    H H13 -0.3721 -0.0420 0.0369 0.038 Uiso calc R 1 . .
    C C14 -0.22404(17) 0.06574(16) 0.10723(7) 0.0337(3) Uani d . 1 . .
    C C15 -0.07360(17) 0.06623(15) 0.13554(7) 0.0330(3) Uani d . 1 . .
    H H15 -0.0392 0.1424 0.1677 0.040 Uiso calc R 1 . .
    C C16 0.02899(16) -0.04183(15) 0.11824(7) 0.0292(3) Uani d . 1 . .
    C C17 -0.23031(17) -0.26522(18) -0.01535(8) 0.0367(3) Uani d . 1 . .
    H H17A -0.3408 -0.2611 -0.0228 0.044 Uiso calc R 1 . .
    H H17B -0.1976 -0.3674 -0.0002 0.044 Uiso calc R 1 . .
    H H17C -0.1910 -0.2415 -0.0577 0.044 Uiso calc R 1 . .
    C C18 -0.3345(2) 0.17870(19) 0.12935(10) 0.0471(4) Uani d . 1 . .
    H H18A -0.4347 0.1610 0.1040 0.071 Uiso calc PR 0.50 . .
    H H18B -0.3013 0.2821 0.1206 0.071 Uiso calc PR 0.50 . .
    H H18C -0.3392 0.1664 0.1778 0.071 Uiso calc PR 0.50 . .
    H H18D -0.2821 0.2453 0.1643 0.071 Uiso calc PR 0.50 . .
    H H18E -0.4155 0.1242 0.1477 0.071 Uiso calc PR 0.50 . .
    H H18F -0.3776 0.2399 0.0904 0.071 Uiso calc PR 0.50 . .
    C C19 0.18953(18) -0.03689(18) 0.15248(8) 0.0405(4) Uani d . 1 . .
    H H19A 0.2080 0.0600 0.1763 0.049 Uiso calc R 1 . .
    H H19B 0.2584 -0.0468 0.1185 0.049 Uiso calc R 1 . .
    H H19C 0.2068 -0.1207 0.1850 0.049 Uiso calc R 1 . .
loop_
    _atom_site_aniso_label
    _atom_site_aniso_U_11
    _atom_site_aniso_U_22
    _atom_site_aniso_U_33
    _atom_site_aniso_U_12
    _atom_site_aniso_U_13
    _atom_site_aniso_U_23
    O1 0.0500(7) 0.0443(6) 0.0276(5) 0.0133(5) 0.0115(5) 0.0046(4)
    B1 0.0270(7) 0.0273(7) 0.0274(8) -0.0023(6) 0.0068(6) -0.0004(6)
    C2 0.0284(7) 0.0225(6) 0.0259(6) 0.0005(5) 0.0056(5) -0.0035(5)
    C3 0.0298(7) 0.0247(6) 0.0298(7) -0.0015(5) 0.0066(5) -0.0061(5)
    C4 0.0276(7) 0.0282(7) 0.0359(8) 0.0022(5) 0.0012(6) -0.0078(5)
    C5 0.0378(8) 0.0267(7) 0.0286(7) 0.0017(6) -0.0012(6) -0.0035(5)
    C6 0.0381(8) 0.0282(7) 0.0270(7) -0.0007(6) 0.0059(6) 0.0002(5)
    C7 0.0309(7) 0.0264(6) 0.0260(6) 0.0010(5) 0.0060(5) -0.0030(5)
    C8 0.0321(7) 0.0411(8) 0.0409(8) -0.0018(6) 0.0119(6) -0.0009(6)
    C9 0.0470(9) 0.0417(9) 0.0418(9) 0.0063(7) -0.0054(7) 0.0067(7)
    C10 0.0331(8) 0.0413(8) 0.0368(8) 0.0021(6) 0.0124(6) 0.0079(6)
    C11 0.0302(7) 0.0247(6) 0.0251(6) 0.0009(5) 0.0055(5) 0.0032(5)
    C12 0.0308(7) 0.0260(6) 0.0290(7) -0.0008(5) 0.0042(5) 0.0032(5)
    C13 0.0289(7) 0.0315(7) 0.0358(8) 0.0019(5) 0.0048(6) 0.0051(6)
    C14 0.0380(8) 0.0271(7) 0.0380(8) 0.0059(6) 0.0122(6) 0.0043(6)
    C15 0.0431(8) 0.0249(7) 0.0313(7) 0.0009(6) 0.0057(6) -0.0032(5)
    C16 0.0341(7) 0.0255(6) 0.0278(7) 0.0004(5) 0.0032(6) 0.0029(5)
    C17 0.0350(8) 0.0383(8) 0.0360(8) -0.0045(6) 0.0012(6) -0.0047(6)
    C18 0.0457(9) 0.0391(9) 0.0590(11) 0.0129(7) 0.0168(8) -0.0020(7)
    C19 0.0391(8) 0.0373(8) 0.0424(8) 0.0021(6) -0.0044(7) -0.0085(7)
_geom_special_details
;
All e.s.d.'s (except the e.s.d. in the dihedral angle between two l.s. planes)
are estimated using the full covariance matrix. The cell e.s.d.'s are taken
into account individually in the estimation of e.s.d.'s in distances, angles
and torsion angles; correlations between e.s.d.'s in cell parameters are only
used when they are defined by crystal symmetry. An approximate (isotropic)
treatment of cell e.s.d.'s is used for estimating e.s.d.'s involving l.s.
planes.
;
loop_
    _geom_bond_atom_site_label_1
    _geom_bond_atom_site_label_2
    _geom_bond_site_symmetry_2
    _geom_bond_distance
    _geom_bond_publ_flag
    O1 B1 . 1.3556(19) ?
    O1 H1 . 0.84(2) ?
    B1 C2 . 1.579(2) ?
    B1 C11 . 1.584(2) ?
    C2 C7 . 1.4113(19) ?
    C2 C3 . 1.4161(19) ?
    C3 C4 . 1.3918(19) ?
    C3 C8 . 1.512(2) ?
    C4 C5 . 1.389(2) ?
    C4 H4 . 0.9500 ?
    C5 C6 . 1.388(2) ?
    C5 C9 . 1.506(2) ?
    C6 C7 . 1.3968(19) ?
    C6 H6 . 0.9500 ?
    C7 C10 . 1.509(2) ?
    C8 H8A . 0.9800 ?
    C8 H8B . 0.9800 ?
    C8 H8C . 0.9800 ?
    C9 H9A . 0.9800 ?
    C9 H9B . 0.9800 ?
    C9 H9C . 0.9800 ?
    C9 H9D . 0.9800 ?
    C9 H9E . 0.9800 ?
    C9 H9F . 0.9800 ?
    C10 H10A . 0.9800 ?
    C10 H10B . 0.9800 ?
    C10 H10C . 0.9800 ?
    C11 C12 . 1.409(2) ?
    C11 C16 . 1.4139(19) ?
    C12 C13 . 1.3958(19) ?
    C12 C17 . 1.512(2) ?
    C13 C14 . 1.390(2) ?
    C13 H13 . 0.9500 ?
    C14 C15 . 1.386(2) ?
    C14 C18 . 1.509(2) ?
    C15 C16 . 1.397(2) ?
    C15 H15 . 0.9500 ?
    C16 C19 . 1.504(2) ?
    C17 H17A . 0.9800 ?
    C17 H17B . 0.9800 ?
    C17 H17C . 0.9800 ?
    C18 H18A . 0.9800 ?
    C18 H18B . 0.9800 ?
    C18 H18C . 0.9800 ?
    C18 H18D . 0.9800 ?
    C18 H18E . 0.9800 ?
    C18 H18F . 0.9800 ?
    C19 H19A . 0.9800 ?
    C19 H19B . 0.9800 ?
    C19 H19C . 0.9800 ?
loop_
    _geom_angle_atom_site_label_1
    _geom_angle_atom_site_label_2
    _geom_angle_atom_site_label_3
    _geom_angle_site_symmetry_1
    _geom_angle_site_symmetry_3
    _geom_angle
    _geom_angle_publ_flag
    B1 O1 H1 . . 111.0(13) ?
    O1 B1 C2 . . 115.90(12) ?
    O1 B1 C11 . . 120.89(12) ?
    C2 B1 C11 . . 123.21(12) ?
    C7 C2 C3 . . 118.02(12) ?
    C7 C2 B1 . . 121.54(12) ?
    C3 C2 B1 . . 120.43(12) ?
    C4 C3 C2 . . 120.10(12) ?
    C4 C3 C8 . . 117.87(13) ?
    C2 C3 C8 . . 122.03(13) ?
    C5 C4 C3 . . 122.04(13) ?
    C5 C4 H4 . . 119.0 ?
    C3 C4 H4 . . 119.0 ?
    C6 C5 C4 . . 117.78(13) ?
    C6 C5 C9 . . 121.02(13) ?
    C4 C5 C9 . . 121.20(14) ?
    C5 C6 C7 . . 122.04(13) ?
    C5 C6 H6 . . 119.0 ?
    C7 C6 H6 . . 119.0 ?
    C6 C7 C2 . . 120.00(13) ?
    C6 C7 C10 . . 118.09(12) ?
    C2 C7 C10 . . 121.91(12) ?
    C3 C8 H8A . . 109.5 ?
    C3 C8 H8B . . 109.5 ?
    H8A C8 H8B . . 109.5 ?
    C3 C8 H8C . . 109.5 ?
    H8A C8 H8C . . 109.5 ?
    H8B C8 H8C . . 109.5 ?
    C5 C9 H9A . . 109.5 ?
    C5 C9 H9B . . 109.5 ?
    H9A C9 H9B . . 109.5 ?
    C5 C9 H9C . . 109.5 ?
    H9A C9 H9C . . 109.5 ?
    H9B C9 H9C . . 109.5 ?
    C5 C9 H9D . . 109.5 ?
    H9A C9 H9D . . 141.1 ?
    H9B C9 H9D . . 56.3 ?
    H9C C9 H9D . . 56.3 ?
    C5 C9 H9E . . 109.5 ?
    H9A C9 H9E . . 56.3 ?
    H9B C9 H9E . . 141.1 ?
    H9C C9 H9E . . 56.3 ?
    H9D C9 H9E . . 109.5 ?
    C5 C9 H9F . . 109.5 ?
    H9A C9 H9F . . 56.3 ?
    H9B C9 H9F . . 56.3 ?
    H9C C9 H9F . . 141.1 ?
    H9D C9 H9F . . 109.5 ?
    H9E C9 H9F . . 109.5 ?
    C7 C10 H10A . . 109.5 ?
    C7 C10 H10B . . 109.5 ?
    H10A C10 H10B . . 109.5 ?
    C7 C10 H10C . . 109.5 ?
    H10A C10 H10C . . 109.5 ?
    H10B C10 H10C . . 109.5 ?
    C12 C11 C16 . . 118.54(12) ?
    C12 C11 B1 . . 120.73(12) ?
    C16 C11 B1 . . 120.62(12) ?
    C13 C12 C11 . . 119.86(13) ?
    C13 C12 C17 . . 118.63(13) ?
    C11 C12 C17 . . 121.47(12) ?
    C14 C13 C12 . . 121.86(13) ?
    C14 C13 H13 . . 119.1 ?
    C12 C13 H13 . . 119.1 ?
    C15 C14 C13 . . 117.97(13) ?
    C15 C14 C18 . . 121.08(14) ?
    C13 C14 C18 . . 120.95(14) ?
    C14 C15 C16 . . 122.05(13) ?
    C14 C15 H15 . . 119.0 ?
    C16 C15 H15 . . 119.0 ?
    C15 C16 C11 . . 119.59(13) ?
    C15 C16 C19 . . 119.10(13) ?
    C11 C16 C19 . . 121.30(12) ?
    C12 C17 H17A . . 109.5 ?
    C12 C17 H17B . . 109.5 ?
    H17A C17 H17B . . 109.5 ?
    C12 C17 H17C . . 109.5 ?
    H17A C17 H17C . . 109.5 ?
    H17B C17 H17C . . 109.5 ?
    C14 C18 H18A . . 109.5 ?
    C14 C18 H18B . . 109.5 ?
    H18A C18 H18B . . 109.5 ?
    C14 C18 H18C . . 109.5 ?
    H18A C18 H18C . . 109.5 ?
    H18B C18 H18C . . 109.5 ?
    C14 C18 H18D . . 109.5 ?
    H18A C18 H18D . . 141.1 ?
    H18B C18 H18D . . 56.3 ?
    H18C C18 H18D . . 56.3 ?
    C14 C18 H18E . . 109.5 ?
    H18A C18 H18E . . 56.3 ?
    H18B C18 H18E . . 141.1 ?
    H18C C18 H18E . . 56.3 ?
    H18D C18 H18E . . 109.5 ?
    C14 C18 H18F . . 109.5 ?
    H18A C18 H18F . . 56.3 ?
    H18B C18 H18F . . 56.3 ?
    H18C C18 H18F . . 141.1 ?
    H18D C18 H18F . . 109.5 ?
    H18E C18 H18F . . 109.5 ?
    C16 C19 H19A . . 109.5 ?
    C16 C19 H19B . . 109.5 ?
    H19A C19 H19B . . 109.5 ?
    C16 C19 H19C . . 109.5 ?
    H19A C19 H19C . . 109.5 ?
    H19B C19 H19C . . 109.5 ?
loop_
    _geom_torsion_atom_site_label_1
    _geom_torsion_atom_site_label_2
    _geom_torsion_atom_site_label_3
    _geom_torsion_atom_site_label_4
    _geom_torsion_site_symmetry_1
    _geom_torsion_site_symmetry_2
    _geom_torsion_site_symmetry_3
    _geom_torsion_site_symmetry_4
    _geom_torsion
    _geom_torsion_publ_flag
    O1 B1 C2 C7 . . . . -130.25(14) ?
    C11 B1 C2 C7 . . . . 49.51(18) ?
    O1 B1 C2 C3 . . . . 50.12(18) ?
    C11 B1 C2 C3 . . . . -130.12(14) ?
    C7 C2 C3 C4 . . . . -0.66(18) ?
    B1 C2 C3 C4 . . . . 178.98(12) ?
    C7 C2 C3 C8 . . . . 179.76(12) ?
    B1 C2 C3 C8 . . . . -0.60(19) ?
    C2 C3 C4 C5 . . . . 0.9(2) ?
    C8 C3 C4 C5 . . . . -179.46(13) ?
    C3 C4 C5 C6 . . . . -0.1(2) ?
    C3 C4 C5 C9 . . . . -179.37(13) ?
    C4 C5 C6 C7 . . . . -1.0(2) ?
    C9 C5 C6 C7 . . . . 178.25(13) ?
    C5 C6 C7 C2 . . . . 1.3(2) ?
    C5 C6 C7 C10 . . . . -179.50(13) ?
    C3 C2 C7 C6 . . . . -0.42(18) ?
    B1 C2 C7 C6 . . . . 179.94(12) ?
    C3 C2 C7 C10 . . . . -179.59(12) ?
    B1 C2 C7 C10 . . . . 0.77(19) ?
    O1 B1 C11 C12 . . . . 58.47(18) ?
    C2 B1 C11 C12 . . . . -121.28(14) ?
    O1 B1 C11 C16 . . . . -125.45(15) ?
    C2 B1 C11 C16 . . . . 54.80(18) ?
    C16 C11 C12 C13 . . . . -3.41(19) ?
    B1 C11 C12 C13 . . . . 172.75(12) ?
    C16 C11 C12 C17 . . . . 178.63(13) ?
    B1 C11 C12 C17 . . . . -5.21(19) ?
    C11 C12 C13 C14 . . . . 1.3(2) ?
    C17 C12 C13 C14 . . . . 179.29(13) ?
    C12 C13 C14 C15 . . . . 2.0(2) ?
    C12 C13 C14 C18 . . . . -177.96(14) ?
    C13 C14 C15 C16 . . . . -3.1(2) ?
    C18 C14 C15 C16 . . . . 176.82(14) ?
    C14 C15 C16 C11 . . . . 1.0(2) ?
    C14 C15 C16 C19 . . . . -178.29(14) ?
    C12 C11 C16 C15 . . . . 2.32(19) ?
    B1 C11 C16 C15 . . . . -173.84(12) ?
    C12 C11 C16 C19 . . . . -178.42(13) ?
    B1 C11 C16 C19 . . . . 5.4(2) ?
loop_
    _geom_hbond_atom_site_label_D
    _geom_hbond_atom_site_label_H
    _geom_hbond_atom_site_label_A
    _geom_hbond_site_symmetry_A
    _geom_hbond_distance_DH
    _geom_hbond_distance_HA
    _geom_hbond_distance_DA
    _geom_hbond_angle_DHA
    O1 H1 Cg 3_555 0.84(2) 2.83(2) 3.523(2) 141(2)
