# Supplementary material for: A new polymorph of dimesitylborinic acid
Source: Acta Crystallogr Sect E Struct Rep Online. 2008 Jun 7;64(Pt 7):o1185. doi: 10.1107/S1600536808015638 (PMC2961869; doi:10.1107/S1600536808015638)
Supplement: Supplementary file 2 [file e-64-o1185-Isup2.hkl]

#
# h,k,l, Fc-squared, Fo-squared, sigma(Fo-squared) and status flag
#
data_I
_shelx_title ' Compound X'
_shelx_refln_list_code          4
_shelx_F_calc_maximum       79.08
_exptl_crystal_F_000       576.00
_reflns_d_resolution_high  0.7700
 
loop_
 _symmetry_equiv_pos_as_xyz
 'x, y, z'
 '-x, y+1/2, -z+1/2'
 '-x, -y, -z'
 'x, -y-1/2, z-1/2'
 
_cell_length_a     8.9420
_cell_length_b     8.8010
_cell_length_c    19.9470
_cell_angle_alpha  90.000
_cell_angle_beta   97.800
_cell_angle_gamma  90.000
 
_shelx_F_squared_multiplier     1.000
 
loop_
 _refln_index_h
 _refln_index_k
 _refln_index_l
 _refln_F_squared_calc
 _refln_F_squared_meas
 _refln_F_squared_sigma
 _refln_observed_status
   2   0   0      969.40      954.75     30.40 o
   3   0   0       26.86       20.60      1.28 o
   4   0   0     1932.53     1854.33     41.72 o
   5   0   0       95.01       85.40      2.75 o
   6   0   0       51.68       37.90      2.02 o
   7   0   0       44.97       39.29      2.43 o
   8   0   0      217.64      164.32      5.73 o
   9   0   0        0.37        9.66      3.05 o
  10   0   0       71.95       70.92      6.53 o
  11   0   0        2.23        6.57      4.05 o
   2   1   0      325.78      331.77      7.88 o
   3   1   0     1496.23     1426.76     37.73 o
   4   1   0      424.09      423.82      7.27 o
   5   1   0       41.43       39.93      1.33 o
   6   1   0      209.35      238.54      4.64 o
   7   1   0       13.09        9.52      1.50 o
   8   1   0      143.42      127.28      7.67 o
   9   1   0       51.69       53.19      5.57 o
  10   1   0        6.09        2.96      1.44 o
  11   1   0        8.42        8.13      3.01 o
   1   2   0     1292.33     1242.53     19.87 o
   2   2   0       68.80       66.25      2.18 o
   3   2   0        1.69        0.55      0.52 o
   4   2   0       64.62       62.31      1.49 o
   5   2   0        0.62        0.47      1.08 o
   6   2   0        0.25       -0.21      0.97 o
   7   2   0       25.06       25.61      1.77 o
   8   2   0      101.79       86.43      3.91 o
   9   2   0      113.49      101.83      6.17 o
  10   2   0        3.76       -0.54      4.12 o
  11   2   0       12.06       14.06      2.86 o
   1   3   0      308.47      287.40      3.27 o
   2   3   0        5.27       11.84      1.01 o
   3   3   0      128.21      118.48      4.59 o
   4   3   0      285.73      297.59      5.80 o
   5   3   0      171.79      174.76      3.17 o
   6   3   0      475.21      479.68      7.92 o
   7   3   0       16.69       14.22      1.19 o
   8   3   0       48.23       44.62      2.77 o
   9   3   0        0.23        1.42      1.62 o
  10   3   0       52.34       50.65      2.86 o
  11   3   0        0.05        0.37      2.50 o
   0   4   0        9.54        4.11      0.67 o
   1   4   0       36.40       28.77      0.95 o
   2   4   0        9.93        8.23      0.39 o
   3   4   0        6.90        8.07      1.13 o
   4   4   0       12.47       15.56      0.66 o
   5   4   0       35.85       31.96      0.95 o
   6   4   0      626.40      613.42     23.71 o
   7   4   0      125.01      124.78      3.17 o
   8   4   0       90.31       91.79      4.55 o
   9   4   0        1.47        1.68      2.00 o
  10   4   0       20.79       21.57      2.10 o
   1   5   0       14.02       11.02      0.54 o
   2   5   0      602.29      654.62      8.76 o
   3   5   0       33.55       40.46      2.34 o
   4   5   0       48.81       53.21      1.52 o
   5   5   0       17.75       11.05      1.32 o
   6   5   0      192.52      202.57      3.86 o
   7   5   0      178.24      201.85      4.48 o
   8   5   0        3.26        2.43      1.89 o
   9   5   0        0.02       -1.39      2.28 o
  10   5   0        2.93       12.85      2.51 o
   0   6   0        2.61        4.65      2.67 o
   1   6   0       20.40       22.55      0.75 o
   2   6   0      689.06      720.49     11.15 o
   3   6   0        1.23        1.58      0.41 o
   4   6   0      115.16      133.07      2.19 o
   5   6   0       86.81       88.35      8.54 o
   6   6   0       32.85       34.52      4.52 o
   7   6   0      134.18      138.60      4.16 o
   8   6   0       67.90       62.88      3.43 o
   9   6   0        3.45        7.04      3.04 o
   1   7   0       31.72       29.53      1.18 o
   2   7   0       88.78      105.03      2.52 o
   3   7   0        0.47        0.86      1.25 o
   4   7   0      146.83      145.06      4.43 o
   5   7   0        2.94        2.49      0.66 o
   6   7   0        1.39       -0.32      0.99 o
   7   7   0        1.88        1.78      1.83 o
   8   7   0      202.94      218.19      8.59 o
   9   7   0        0.00       -3.61      3.40 o
   0   8   0      748.67      787.61     19.22 o
   1   8   0      122.88      126.23      4.82 o
   2   8   0        7.42        8.49      0.69 o
   3   8   0       32.05       29.23      3.55 o
   4   8   0       34.32       35.35      1.74 o
   5   8   0      105.60      106.08      3.32 o
   6   8   0        0.03       -0.72      1.94 o
   7   8   0       25.38       24.93      2.53 o
   8   8   0        8.01        7.24      2.41 o
   1   9   0       96.13       89.30      3.94 o
   2   9   0       16.98       19.66      2.24 o
   3   9   0       16.32       17.62      1.67 o
   4   9   0        4.56        6.73      1.74 o
   5   9   0        3.23        3.78      2.55 o
   6   9   0        0.25        7.24      2.29 o
   7   9   0        1.95       -0.06      3.77 o
   0  10   0      170.35      154.72      8.53 o
   1  10   0      122.20      134.68      8.48 o
   2  10   0        8.81        7.59      3.81 o
   3  10   0        0.16       -1.37      1.33 o
   4  10   0      103.54      102.65      4.86 o
   5  10   0       31.92       26.29      2.68 o
   1  11   0        7.15        9.94      3.29 o
   2  11   0      229.44      241.85      9.83 o
 -11   1   1       44.37       61.33      4.85 o
 -10   1   1       21.31       23.20      2.79 o
  -9   1   1        4.90        3.43      3.36 o
  -8   1   1        7.30        5.39      1.35 o
  -7   1   1        0.70        1.94      1.22 o
  -6   1   1       86.68       69.30      4.35 o
  -5   1   1     1025.85     1146.87     23.48 o
  -4   1   1     1954.56     2086.05     32.97 o
  -3   1   1        8.45        6.28      0.68 o
  -2   1   1      127.52      128.33      3.38 o
   2   1   1     2895.66     2587.24     56.87 o
   3   1   1     1280.94     1340.89     21.60 o
   4   1   1     2553.37     2822.52     51.55 o
   5   1   1       29.12       32.22      1.31 o
   6   1   1        6.83        5.60      1.02 o
   7   1   1        2.80        4.55      1.04 o
   8   1   1       47.39       46.34      2.36 o
   9   1   1       99.75       85.73      2.94 o
  10   1   1       10.51        9.69      4.89 o
  11   1   1        3.38       11.20      4.72 o
 -11   2   1        8.08        8.17      4.17 o
 -10   2   1        3.12        2.46      2.80 o
  -9   2   1       43.98       40.02      6.53 o
  -8   2   1      286.26      284.23      7.13 o
  -7   2   1      187.96      161.19      3.87 o
  -6   2   1        4.05       -0.02      0.84 o
  -5   2   1       12.68       11.23      0.90 o
  -4   2   1       20.32       22.80      0.90 o
  -3   2   1      525.94      567.04      9.41 o
  -2   2   1       51.16       65.86      1.59 o
  -1   2   1      245.35      277.70      6.70 o
   0   2   1        2.39        6.38      0.83 o
   1   2   1     1397.15     1391.47     25.38 o
   2   2   1      322.50      305.62      4.34 o
   3   2   1      467.00      429.57      8.57 o
   4   2   1      297.82      324.01      4.96 o
   5   2   1      639.90      683.48     17.58 o
   6   2   1      600.58      596.33      9.36 o
   7   2   1      128.46      126.20      5.05 o
   8   2   1       33.21       29.58      1.67 o
   9   2   1       16.35       14.04      1.82 o
  10   2   1        9.50       10.51      1.67 o
  11   2   1        0.03        1.25      2.70 o
 -11   3   1        0.19       -3.02      2.31 o
 -10   3   1       13.31        7.88      1.82 o
  -9   3   1       14.66        8.65      3.98 o
  -8   3   1       27.25       26.71      2.52 o
  -7   3   1      222.16      235.15      5.65 o
  -6   3   1      116.32      124.23      2.94 o
  -5   3   1      106.67      106.07      2.44 o
  -4   3   1        0.46        1.39      0.59 o
  -3   3   1      133.13      143.37      3.47 o
  -2   3   1      284.21      301.28      4.39 o
  -1   3   1      542.48      520.43      7.09 o
   0   3   1      460.65      435.77      4.62 o
   1   3   1      145.67      140.61      2.30 o
   2   3   1       38.48       55.52      0.93 o
   3   3   1      696.30      685.19     16.13 o
   4   3   1       14.62       13.28      0.61 o
   5   3   1       41.90       40.17      2.18 o
   6   3   1      590.65      587.58      9.37 o
   7   3   1       83.26       83.52      3.91 o
   8   3   1        0.78       -2.47      2.44 o
   9   3   1       12.45       10.30      1.78 o
  10   3   1       10.73       12.23      2.00 o
  11   3   1        0.10        8.46      2.94 o
 -10   4   1       14.90       12.74      2.72 o
  -9   4   1        2.04        0.33      1.49 o
  -8   4   1        9.54       11.28      1.35 o
  -7   4   1      168.67      187.89      4.20 o
  -6   4   1      127.45      124.89      4.98 o
  -5   4   1       22.14       15.29      0.80 o
  -4   4   1       96.84       93.95      1.77 o
  -3   4   1     1009.80     1039.64     20.87 o
  -2   4   1     3719.89     3680.64     51.49 o
  -1   4   1      893.07      906.54     17.70 o
   0   4   1        3.65        4.29      0.66 o
   1   4   1       12.77       12.47      0.38 o
   2   4   1      961.45      947.73     11.01 o
   3   4   1     1124.16     1143.71     14.14 o
   4   4   1        2.57        2.36      0.61 o
   5   4   1      160.40      152.46      2.82 o
   6   4   1      581.80      595.70      9.84 o
   7   4   1       57.34       60.11      2.30 o
   8   4   1        1.52        2.15      1.30 o
   9   4   1       17.81       17.59      2.31 o
  10   4   1        0.01        2.22      2.18 o
 -10   5   1       12.13       11.40      4.18 o
  -9   5   1        9.15        9.61      3.37 o
  -8   5   1       77.14       82.35      5.06 o
  -7   5   1      451.62      488.43     11.03 o
  -6   5   1      293.23      306.35      4.98 o
  -5   5   1        0.21        0.35      0.66 o
  -4   5   1       74.60       73.57      3.82 o
  -3   5   1        4.17        6.88      1.18 o
  -2   5   1       28.49       21.63      0.85 o
  -1   5   1       34.43       26.26      1.48 o
   0   5   1       35.67       33.17      1.86 o
   1   5   1      740.04      730.44     13.65 o
   2   5   1      653.10      653.39     20.20 o
   3   5   1      651.16      666.18      8.59 o
   4   5   1       35.65       41.85      3.37 o
   5   5   1      213.42      200.56      3.33 o
   6   5   1      520.52      518.54      8.65 o
   7   5   1      108.39      113.09      2.86 o
   8   5   1       28.98       26.62      2.83 o
   9   5   1       21.12       24.12      2.42 o
  10   5   1       35.41       33.79      3.20 o
  -9   6   1       63.26       63.95      3.93 o
  -8   6   1       10.94       10.27      2.82 o
  -7   6   1        3.86        5.40      1.05 o
  -6   6   1       57.01       60.41      2.75 o
  -5   6   1      323.24      322.39      6.43 o
  -4   6   1      227.68      228.21      7.74 o
  -3   6   1       31.62       43.33      0.87 o
  -2   6   1       29.37       33.26      1.21 o
  -1   6   1      406.06      380.96      6.12 o
   0   6   1       31.81       29.70      0.82 o
   1   6   1       11.64       17.10      1.65 o
   2   6   1        3.97        3.57      0.31 o
   3   6   1       56.11       54.12      1.09 o
   4   6   1      150.71      166.25      2.79 o
   5   6   1      525.58      546.57      9.97 o
   6   6   1      549.10      621.45     10.99 o
   7   6   1      522.80      552.16     22.60 o
   8   6   1       59.23       65.75      3.63 o
   9   6   1       70.31       75.91      4.29 o
  -9   7   1        0.16        4.05      2.40 o
  -8   7   1       30.11       30.91      3.07 o
  -7   7   1       15.69       17.73      2.19 o
  -6   7   1      109.70      101.25      7.23 o
  -5   7   1       87.06       98.26      4.32 o
  -4   7   1        0.61        0.43      0.42 o
  -3   7   1       47.72       54.27      3.13 o
  -2   7   1        0.05       -0.20      1.58 o
  -1   7   1      621.22      637.27     16.14 o
   0   7   1       86.34      101.19      6.89 o
   1   7   1        1.11        1.25      0.97 o
   2   7   1       38.11       40.30      1.40 o
   3   7   1       39.16       45.25      1.88 o
   4   7   1       70.62       64.74      1.61 o
   5   7   1        8.69        8.75      1.72 o
   6   7   1      216.46      229.12      7.44 o
   7   7   1       23.65       19.66      2.91 o
   8   7   1       20.64       23.18      3.30 o
   9   7   1        9.55       12.43      2.68 o
  -8   8   1       10.16       11.85      2.72 o
  -7   8   1        0.31        1.39      2.00 o
  -6   8   1        7.78        4.39      1.78 o
  -5   8   1      327.56      345.13     22.08 o
  -4   8   1        3.44        3.79      2.10 o
  -3   8   1       58.65       58.01      3.46 o
  -2   8   1        0.32        0.52      0.59 o
  -1   8   1       53.96       49.02      4.33 o
   0   8   1       49.91       47.63      3.39 o
   1   8   1        1.84        2.30      1.22 o
   2   8   1        0.07        0.92      0.92 o
   3   8   1        0.38        0.82      1.91 o
   4   8   1       52.36       46.05      8.18 o
   5   8   1       19.79       18.17      2.29 o
   6   8   1       42.55       47.01      2.86 o
   7   8   1       30.14       27.53      3.36 o
   8   8   1        3.65        8.28      3.26 o
  -7   9   1        1.78        2.84      2.71 o
  -6   9   1        6.13        6.46      3.22 o
  -5   9   1       48.83       53.56      3.27 o
  -4   9   1       41.80       36.15      5.62 o
  -3   9   1        5.83        6.07      0.93 o
  -2   9   1       11.32       11.38      0.73 o
  -1   9   1       26.55       22.81      2.24 o
   0   9   1      372.49      386.38      8.89 o
   1   9   1      117.92      124.97      4.83 o
   2   9   1       37.79       38.60      1.31 o
   3   9   1        3.30        6.87      1.51 o
   4   9   1       34.74       37.44      2.37 o
   5   9   1       34.64       26.91      3.25 o
   6   9   1        1.46        0.17      1.84 o
   7   9   1        1.28        2.99      2.65 o
  -5  10   1       23.18       22.04      2.45 o
  -4  10   1       26.15       26.44      1.96 o
  -3  10   1       24.09       21.51      4.58 o
  -2  10   1        2.73        3.45      2.64 o
  -1  10   1        1.84        1.36      2.77 o
   0  10   1       14.42       17.98      2.97 o
   1  10   1        9.40        8.75      2.82 o
   2  10   1       28.10       26.01      2.66 o
   3  10   1       12.16       11.98      3.68 o
   4  10   1        0.00       -2.91      3.36 o
   5  10   1        0.51       -3.26      2.17 o
  -2  11   1       44.93       31.91      3.15 o
  -1  11   1       80.20       87.20      4.87 o
   0  11   1       43.56       37.35      3.64 o
   1  11   1        4.09        5.07      3.96 o
   2  11   1        4.65        1.94      3.72 o
 -11   0   2       15.09       12.53      5.28 o
 -10   0   2        1.19       -0.22      4.53 o
  -9   0   2        5.35        4.83      2.95 o
  -8   0   2      316.78      318.86      9.85 o
  -7   0   2      279.22      256.27      7.64 o
  -6   0   2       35.92       37.80      1.92 o
  -5   0   2      365.67      387.12      9.39 o
  -4   0   2      281.92      210.55      5.84 o
  -3   0   2      117.70      101.53      2.85 o
   1   0   2      482.90      418.82      9.46 o
   2   0   2      110.69      113.26      2.85 o
   3   0   2      842.08      928.22     21.35 o
   4   0   2     2627.66     2723.18     60.67 o
   5   0   2      372.41      462.30     10.90 o
   6   0   2      112.53      125.64      4.01 o
   7   0   2       14.94        8.89      1.73 o
   8   0   2        2.87        0.50      2.39 o
   9   0   2      279.36      276.71      8.68 o
  10   0   2       37.59       42.52      4.57 o
  11   0   2        4.40       -4.67      5.60 o
 -11   1   2       21.53       22.01      3.36 o
 -10   1   2        3.51        0.24      2.61 o
  -9   1   2       15.83       12.61      2.84 o
  -8   1   2        6.35        2.19      1.27 o
  -7   1   2      452.73      455.51      8.66 o
  -6   1   2      201.83      195.81      3.76 o
  -5   1   2      434.55      478.70      8.06 o
  -4   1   2       97.46      105.17      2.16 o
  -3   1   2     5638.42     5387.35     96.94 o
  -2   1   2     1589.60     1490.60     27.36 o
  -1   1   2       14.06       13.94      0.78 o
   1   1   2     1639.46     1521.02     27.90 o
   2   1   2      351.79      378.61      7.53 o
   3   1   2     2509.98     2415.31     33.95 o
   4   1   2       30.47       34.82      0.99 o
   5   1   2        0.66       -0.89      1.55 o
   6   1   2      225.42      224.47      5.04 o
   7   1   2       11.84       14.89      1.15 o
   8   1   2       14.52        8.57      1.37 o
   9   1   2      139.23      143.65     11.06 o
  10   1   2       14.71       16.50      2.17 o
  11   1   2       27.57       29.60      3.52 o
 -11   2   2       21.63       19.03      4.22 o
 -10   2   2        2.83        8.20      3.14 o
  -9   2   2       25.33       24.78      2.13 o
  -8   2   2      144.97      121.67      3.83 o
  -7   2   2      557.73      550.69     10.63 o
  -6   2   2      108.02      100.85      2.49 o
  -5   2   2      334.21      403.16     16.68 o
  -4   2   2      224.69      274.80      5.93 o
  -3   2   2     1561.71     1547.97     24.67 o
  -2   2   2      316.83      306.96      5.34 o
  -1   2   2      390.92      374.76     10.54 o
   1   2   2     6253.41     5896.03    180.83 o
   2   2   2      438.55      467.07      6.91 o
   3   2   2      234.05      218.52      4.95 o
   4   2   2      458.99      472.32     19.27 o
   5   2   2      645.72      754.04     12.74 o
   6   2   2       33.29       35.78      1.35 o
   7   2   2      103.94      100.90      2.66 o
   8   2   2       31.69       27.60      2.40 o
   9   2   2       28.28       30.36      2.22 o
  10   2   2       60.75       66.56      3.16 o
  11   2   2       15.57       19.53      5.67 o
 -11   3   2       46.29       58.87      6.58 o
 -10   3   2       52.77       44.95      5.40 o
  -9   3   2        0.96        0.72      1.13 o
  -8   3   2       10.55        9.31      1.48 o
  -7   3   2        5.20        7.00      1.82 o
  -6   3   2       72.51       77.06      3.73 o
  -5   3   2        3.30        2.01      1.14 o
  -4   3   2       45.70       35.52      1.56 o
  -3   3   2      614.99      684.22     12.11 o
  -2   3   2       12.49        8.75      0.51 o
  -1   3   2       31.76       32.21      0.89 o
   0   3   2     1687.58     1583.65     18.91 o
   1   3   2      822.42      801.24      8.59 o
   2   3   2      213.61      216.80      2.74 o
   3   3   2      105.33       95.32      1.64 o
   4   3   2       24.64       28.11      1.86 o
   5   3   2       12.43       11.29      0.85 o
   6   3   2      288.14      276.64      7.81 o
   7   3   2      186.53      194.28      4.88 o
   8   3   2       58.97       59.11      5.96 o
   9   3   2        1.79       -0.04      1.48 o
  10   3   2       20.73       24.19      2.13 o
 -10   4   2        5.01        8.71      2.38 o
  -9   4   2       27.16       23.20      2.79 o
  -8   4   2        4.26        3.61      1.38 o
  -7   4   2       87.76       83.46      2.33 o
  -6   4   2       76.07       68.27      1.71 o
  -5   4   2       20.48       15.65      0.90 o
  -4   4   2      151.10      166.79      2.73 o
  -3   4   2      545.35      610.63      9.44 o
  -2   4   2       89.71       69.52      1.80 o
  -1   4   2        6.81        4.10      0.50 o
   0   4   2       26.05       34.71      1.50 o
   1   4   2       20.17       23.93      0.87 o
   2   4   2      751.16      798.87     19.95 o
   3   4   2       37.11       41.99      1.68 o
   4   4   2       51.76       64.18      3.64 o
   5   4   2      328.26      338.34      8.06 o
   6   4   2      272.00      272.73     14.83 o
   7   4   2        7.14        3.89      0.86 o
   8   4   2       16.89       16.46      1.63 o
   9   4   2       15.70       17.25      2.18 o
  10   4   2        8.78        6.88      2.11 o
 -10   5   2        8.90       13.39      2.51 o
  -9   5   2        0.32        1.66      2.17 o
  -8   5   2       46.95       45.64      8.43 o
  -7   5   2      439.41      441.92      8.85 o
  -6   5   2       19.54       16.79      1.30 o
  -5   5   2       49.82       44.39      1.63 o
  -4   5   2        8.77        6.64      0.61 o
  -3   5   2      180.81      186.58      7.62 o
  -2   5   2      111.06       98.98      2.37 o
  -1   5   2      147.46      137.28      4.30 o
   0   5   2        4.70        4.96      0.83 o
   1   5   2       39.33       42.31      0.77 o
   2   5   2       49.39       78.84      1.20 o
   3   5   2      316.64      325.77      4.40 o
   4   5   2       14.72        9.51      0.65 o
   5   5   2      796.43      805.95     21.38 o
   6   5   2       60.23       54.53      4.67 o
   7   5   2       67.19       70.41      3.27 o
   8   5   2        6.81        2.61      1.84 o
   9   5   2        5.43       11.35      2.91 o
  10   5   2        5.35        6.57      2.79 o
  -9   6   2       27.70       40.89      3.53 o
  -8   6   2       41.10       39.47      2.81 o
  -7   6   2       94.70       95.44      4.59 o
  -6   6   2      236.00      234.07      4.44 o
  -5   6   2      170.51      145.34      3.68 o
  -4   6   2      120.56      135.99      7.33 o
  -3   6   2       22.66       26.78      1.19 o
  -2   6   2       44.33       49.71      1.49 o
  -1   6   2        1.96        3.43      0.62 o
   0   6   2      140.56      142.35      2.32 o
   1   6   2      635.80      654.81      7.82 o
   2   6   2        3.29        6.24      1.22 o
   3   6   2      132.69      140.72      4.66 o
   4   6   2        0.02        0.78      1.76 o
   5   6   2      583.63      603.87      9.75 o
   6   6   2       63.45       58.54      2.52 o
   7   6   2      517.86      527.68     11.72 o
   8   6   2        4.92        3.28      1.94 o
   9   6   2       29.70       31.74      3.69 o
  -9   7   2        0.00        3.73      2.39 o
  -8   7   2        1.62       -1.72      2.27 o
  -7   7   2       72.86       84.03      4.10 o
  -6   7   2       95.11      101.55     11.04 o
  -5   7   2        8.43       12.87      1.46 o
  -4   7   2      249.33      246.54      5.05 o
  -3   7   2       22.00       21.56      1.73 o
  -2   7   2       35.24       35.52      1.25 o
  -1   7   2      198.62      198.66      4.02 o
   0   7   2      108.83      104.06      2.37 o
   1   7   2      289.92      301.83      4.29 o
   2   7   2       97.41      107.57      2.55 o
   3   7   2      156.45      168.89      2.61 o
   4   7   2        2.22        0.59      0.54 o
   5   7   2        1.38        0.54      1.14 o
   6   7   2       24.08       21.42      2.21 o
   7   7   2       86.47      102.58      4.23 o
   8   7   2        1.40        2.94      2.12 o
  -8   8   2       45.55       42.62      3.21 o
  -7   8   2       62.93       63.12      4.03 o
  -6   8   2       37.28       31.33      2.75 o
  -5   8   2      219.06      244.95     10.73 o
  -4   8   2        0.06       -2.65      1.77 o
  -3   8   2        3.08        2.32      0.98 o
  -2   8   2        1.91        0.92      0.71 o
  -1   8   2       41.25       43.58      1.25 o
   0   8   2       35.99       36.26      3.05 o
   1   8   2      138.37      141.83      9.82 o
   2   8   2        9.34        9.57      0.96 o
   3   8   2       35.04       28.80      5.10 o
   4   8   2        0.12       -0.26      0.79 o
   5   8   2        0.87       -0.28      1.39 o
   6   8   2        0.07       -2.49      1.66 o
   7   8   2       30.97       27.29      2.80 o
   8   8   2        2.88       -0.88      2.16 o
  -7   9   2        0.38        9.99      4.14 o
  -6   9   2        5.33        9.52      3.40 o
  -5   9   2       10.79       10.61      2.28 o
  -4   9   2       44.76       52.17      7.46 o
  -3   9   2        2.61        1.78      1.56 o
  -2   9   2       84.61       83.17      4.07 o
  -1   9   2      751.93      788.17     16.41 o
   0   9   2      222.80      225.36     10.84 o
   1   9   2       17.99        7.94      2.56 o
   2   9   2       30.23       33.95      5.67 o
   3   9   2        0.01       -0.77      5.28 o
   4   9   2       12.76       10.65      1.71 o
   5   9   2       12.04        9.06      2.07 o
   6   9   2        0.01        0.00      0.56 o
  -5  10   2       27.04       27.41      2.60 o
  -4  10   2        6.97        5.69      2.27 o
  -3  10   2       28.78       30.18      2.79 o
  -2  10   2       46.61       44.64      3.05 o
  -1  10   2      153.53      159.10      8.05 o
   0  10   2       55.01       62.05      3.52 o
   1  10   2        2.76       -0.06      2.75 o
   2  10   2        3.03       -1.72      4.77 o
   3  10   2       34.42       38.32      3.09 o
   4  10   2       46.79       42.54      2.70 o
   5  10   2       27.77       22.96      3.07 o
  -2  11   2       17.04       17.42      4.29 o
  -1  11   2       49.88       50.06      3.74 o
   0  11   2       38.45       35.46      3.82 o
   1  11   2       93.20      128.67      9.13 o
   2  11   2        8.28        4.32      3.38 o
 -11   1   3       59.56       57.94      4.29 o
 -10   1   3       10.89        7.70      5.73 o
  -9   1   3       35.03       30.38      7.56 o
  -8   1   3        0.19        3.24      1.38 o
  -7   1   3       51.98       55.64      1.88 o
  -6   1   3        0.51       -0.26      1.96 o
  -5   1   3      626.60      627.82     10.55 o
  -4   1   3      551.32      599.76      9.81 o
  -3   1   3      297.46      263.50      4.70 o
  -2   1   3       14.09        6.87      1.64 o
  -1   1   3     2912.44     2685.20     83.42 o
   0   1   3     1219.86     1140.31     20.63 o
   1   1   3     1046.83     1035.61     33.58 o
   2   1   3       19.47       14.48      0.56 o
   3   1   3       17.39       23.85      0.80 o
   4   1   3      607.45      758.55     10.16 o
   5   1   3       53.28       38.05      1.12 o
   6   1   3        0.04        1.26      1.13 o
   7   1   3        3.45        0.83      0.79 o
   8   1   3       21.97       16.13      0.89 o
   9   1   3       78.09       73.94      2.35 o
  10   1   3        0.53       -3.55      2.37 o
  11   1   3        4.55        6.68      2.88 o
 -11   2   3       13.84        6.80      2.69 o
 -10   2   3        2.33        3.06      2.86 o
  -9   2   3       54.01       59.14      2.71 o
  -8   2   3      219.00      200.36      5.26 o
  -7   2   3       93.70       85.12      2.38 o
  -6   2   3       18.65       24.81      4.14 o
  -5   2   3       21.32       39.07      1.38 o
  -4   2   3     1642.46     1664.13     26.87 o
  -3   2   3     1323.58     1366.51     22.20 o
  -2   2   3     2498.20     2499.14     39.23 o
   0   2   3     4983.24     4569.27    142.06 o
   1   2   3      302.01      269.06      3.55 o
   2   2   3      190.87      155.00      2.13 o
   3   2   3      313.57      258.67      3.68 o
   4   2   3      351.48      376.74      5.91 o
   5   2   3       21.23       23.69      1.00 o
   6   2   3       10.79       11.30      1.37 o
   7   2   3        8.86        7.54      1.47 o
   8   2   3      126.89      126.27      3.72 o
   9   2   3        1.82        1.80      1.86 o
  10   2   3        0.00        1.25      1.66 o
  11   2   3       26.91       25.76      4.69 o
 -11   3   3       10.89        5.53      2.68 o
 -10   3   3       80.51       77.29      4.35 o
  -9   3   3       19.75       20.43      2.83 o
  -8   3   3      132.85      160.94      6.86 o
  -7   3   3      217.37      226.66      9.82 o
  -6   3   3      226.21      250.12      6.86 o
  -5   3   3      503.67      558.05      9.83 o
  -4   3   3     1401.27     1500.87     24.29 o
  -3   3   3      509.66      613.79      9.23 o
  -2   3   3      779.42      807.23     13.32 o
  -1   3   3        0.10        1.46      0.59 o
   0   3   3     3343.83     3295.23     46.05 o
   1   3   3      568.18      600.46     21.08 o
   2   3   3       22.40       27.30      0.63 o
   3   3   3       26.37       25.91      0.72 o
   4   3   3      608.64      602.33     11.12 o
   5   3   3      255.71      280.71      5.63 o
   6   3   3      787.82      786.50     12.44 o
   7   3   3      339.39      336.63      7.54 o
   8   3   3        4.16        1.97      1.40 o
   9   3   3       16.34       19.69      1.85 o
  10   3   3        2.28       -0.61      6.75 o
 -10   4   3        8.40        7.98      2.15 o
  -9   4   3       35.01       35.37      2.11 o
  -8   4   3      138.47      130.53      3.41 o
  -7   4   3       48.39       49.89      2.05 o
  -6   4   3        0.65        1.27      0.91 o
  -5   4   3      378.27      370.06      6.27 o
  -4   4   3       28.16       30.72      1.12 o
  -3   4   3        8.88        7.83      0.63 o
  -2   4   3      132.70      157.99      2.12 o
  -1   4   3      249.79      267.23      4.01 o
   0   4   3      245.81      287.91      7.15 o
   1   4   3     1171.17     1157.92     12.49 o
   2   4   3      393.56      396.42      4.60 o
   3   4   3      437.93      415.95     10.30 o
   4   4   3       64.88       56.43      1.24 o
   5   4   3      227.00      226.84      3.65 o
   6   4   3     1021.97     1071.41     18.63 o
   7   4   3       11.73        9.87      1.54 o
   8   4   3        0.61       -0.78      1.34 o
   9   4   3        2.25        3.49      1.54 o
  10   4   3       42.57       43.31      3.24 o
 -10   5   3        3.77       -0.56      2.61 o
  -9   5   3       27.48       30.74      2.73 o
  -8   5   3       67.64       59.88      5.24 o
  -7   5   3        0.05       -1.47      2.67 o
  -6   5   3       57.81       57.63      3.98 o
  -5   5   3       30.60       31.92      1.03 o
  -4   5   3       52.19       43.90      1.58 o
  -3   5   3       18.35       17.50      0.59 o
  -2   5   3      306.95      310.16      4.73 o
  -1   5   3        3.93        4.36      0.53 o
   0   5   3      464.88      504.79      7.09 o
   1   5   3      148.99      154.16      2.97 o
   2   5   3      188.28      215.17      5.57 o
   3   5   3        0.00        0.03      0.63 o
   4   5   3      376.31      390.10     14.39 o
   5   5   3       68.27       59.21      1.42 o
   6   5   3      427.53      458.13      8.46 o
   7   5   3        6.13        8.07      1.33 o
   8   5   3        2.21        2.84      1.51 o
   9   5   3       28.03       30.25      2.95 o
  10   5   3        4.46       10.75      3.23 o
  -9   6   3       17.14       30.50      3.13 o
  -8   6   3       19.64       15.49      2.58 o
  -7   6   3      106.57      105.45      7.91 o
  -6   6   3       19.75       18.76      1.99 o
  -5   6   3        8.28        5.07      0.65 o
  -4   6   3      123.20      108.02      1.92 o
  -3   6   3       64.79       72.19      3.92 o
  -2   6   3       98.52       97.37      3.45 o
  -1   6   3      101.14      103.57      4.97 o
   0   6   3        7.86        6.27      0.63 o
   1   6   3      504.19      517.02     12.60 o
   2   6   3      259.78      266.39      3.61 o
   3   6   3       33.93       32.64      0.87 o
   4   6   3       64.75       61.42      2.12 o
   5   6   3        6.13        5.29      0.75 o
   6   6   3        0.04       -0.60      0.91 o
   7   6   3       36.88       38.53      2.15 o
   8   6   3       14.18       13.34      2.23 o
   9   6   3        2.11        2.22      2.22 o
  -9   7   3       14.53       18.36      3.13 o
  -8   7   3       84.00       98.10      4.87 o
  -7   7   3       83.83       87.76      4.05 o
  -6   7   3       88.03       79.99      8.49 o
  -5   7   3       88.42       74.91      1.94 o
  -4   7   3       94.08       74.39      2.13 o
  -3   7   3      152.99      166.72      3.67 o
  -2   7   3       44.95       47.99      4.83 o
  -1   7   3      108.67      102.54      2.46 o
   0   7   3      113.54      108.75      3.82 o
   1   7   3       48.27       54.24      2.14 o
   2   7   3        0.19        1.71      0.55 o
   3   7   3        0.09       -1.15      1.06 o
   4   7   3       84.16       78.48      2.45 o
   5   7   3        2.51        0.73      0.74 o
   6   7   3       45.48       47.01      2.14 o
   7   7   3       11.76       11.55      2.28 o
   8   7   3      217.01      234.56      9.81 o
  -8   8   3       18.23       20.33      3.09 o
  -7   8   3       38.71       42.14      3.09 o
  -6   8   3      324.95      365.43     11.40 o
  -5   8   3        1.30        3.17      2.79 o
  -4   8   3       32.78       38.64      2.13 o
  -3   8   3        6.14        3.59      1.39 o
  -2   8   3       23.34       25.25      1.10 o
  -1   8   3      684.55      688.43     11.89 o
   0   8   3      542.03      563.28     12.76 o
   1   8   3        3.86        4.65      1.32 o
   2   8   3       13.60       13.55      0.82 o
   3   8   3       56.72       51.94      1.36 o
   4   8   3      174.07      177.88     10.27 o
   5   8   3        0.76       -1.49      1.38 o
   6   8   3        4.88        4.93      2.15 o
   7   8   3        6.89        3.67      2.83 o
  -7   9   3        0.17       -4.67      3.67 o
  -6   9   3        0.24       -3.15      2.10 o
  -5   9   3       44.65       48.46      3.11 o
  -4   9   3        4.00        7.59      3.92 o
  -3   9   3        2.18        1.11      1.33 o
  -2   9   3       27.40       31.34      1.53 o
  -1   9   3        0.00        0.20      0.55 o
   0   9   3        3.80        5.73      2.46 o
   1   9   3       33.86       34.14      2.70 o
   2   9   3      107.16      111.99      5.96 o
   3   9   3       49.41       46.88      2.11 o
   4   9   3       44.22       47.01      2.65 o
   5   9   3        0.40        0.39      1.84 o
   6   9   3        0.00        2.94      2.55 o
  -5  10   3        0.68        0.34      3.47 o
  -4  10   3        8.12       10.27      4.78 o
  -3  10   3        9.17        8.92      1.63 o
  -2  10   3      257.89      273.10      7.83 o
  -1  10   3       66.86       58.75     10.00 o
   0  10   3      126.85      133.92      4.14 o
   1  10   3        4.34        9.89      3.38 o
   2  10   3        4.27        5.44      3.27 o
   3  10   3       27.78       21.92      3.17 o
   4  10   3       23.87       23.33      2.63 o
   5  10   3        2.60       -0.11      2.41 o
  -2  11   3       15.15       27.92      6.14 o
  -1  11   3        0.67        0.38      1.53 o
   0  11   3        1.57        5.10      2.76 o
   1  11   3       21.46       29.44      4.85 o
 -11   0   4       63.04       74.61      7.47 o
 -10   0   4        8.45        9.66      4.73 o
  -9   0   4       59.73       75.64      5.05 o
  -8   0   4       16.38       13.72      1.82 o
  -7   0   4       46.57       37.80      2.29 o
  -6   0   4       58.26       71.43      2.64 o
  -5   0   4      152.41      186.21      5.29 o
  -4   0   4       10.44        8.40      1.21 o
  -3   0   4       10.01       10.13      1.28 o
  -2   0   4     1753.41     1576.74     35.51 o
   1   0   4      156.80      192.99      6.83 o
   2   0   4       26.33       21.56      0.69 o
   3   0   4     4017.40     4200.21     94.67 o
   4   0   4      498.12      578.05     11.11 o
   5   0   4      198.62      201.36      3.80 o
   6   0   4       20.15       22.47      1.13 o
   7   0   4      552.94      478.14     10.43 o
   8   0   4      664.89      617.76     16.30 o
   9   0   4       27.22       19.33      1.77 o
  10   0   4        9.52       -2.33      3.44 o
  11   0   4        6.87        6.73      4.48 o
 -11   1   4        3.70        1.63      2.98 o
 -10   1   4        5.87        1.87      3.06 o
  -9   1   4       27.73       31.11      4.97 o
  -8   1   4       55.04       52.35      2.27 o
  -7   1   4      646.14      638.69     11.98 o
  -6   1   4      706.57      713.27     12.10 o
  -5   1   4        0.62        0.22      0.81 o
  -4   1   4      109.36       96.75      2.02 o
  -3   1   4      136.89      119.43      2.24 o
  -2   1   4      404.59      331.77      5.57 o
   1   1   4     4285.21     3842.88     69.03 o
   2   1   4     2176.27     2119.34     27.04 o
   3   1   4      725.86      707.62     10.38 o
   4   1   4       70.50       71.11      1.32 o
   5   1   4       37.17       38.70      2.02 o
   6   1   4       61.98       63.62      4.23 o
   7   1   4        4.34        7.08      0.73 o
   8   1   4       37.49       38.09      1.53 o
   9   1   4        1.37        1.92      1.17 o
  10   1   4        0.72        0.42      2.49 o
  11   1   4       56.49       61.26      4.36 o
 -11   2   4        1.62        1.33      2.52 o
 -10   2   4        3.63        2.95      5.72 o
  -9   2   4       31.54       26.03      6.05 o
  -8   2   4        0.79        3.58      3.66 o
  -7   2   4      550.62      562.32     15.73 o
  -6   2   4      276.47      263.36      5.13 o
  -5   2   4       68.37       74.17      1.86 o
  -4   2   4      413.24      385.66      6.62 o
  -3   2   4      370.74      342.12      6.48 o
  -2   2   4       99.05      102.97      1.89 o
   1   2   4      219.82      234.57      3.02 o
   2   2   4      331.84      334.10      4.69 o
   3   2   4      151.23      144.85      2.22 o
   4   2   4       23.64       17.84      0.93 o
   5   2   4       18.22       22.43      1.47 o
   6   2   4      319.23      338.26      5.97 o
   7   2   4        0.01        0.78      1.58 o
   8   2   4        0.11       -0.81      1.08 o
   9   2   4       71.39       72.56      2.88 o
  10   2   4       59.59       57.22      5.75 o
 -11   3   4       29.92       31.41      3.09 o
 -10   3   4       16.21       23.10      4.15 o
  -9   3   4       72.44       59.47      2.87 o
  -8   3   4        0.00       -2.02      1.35 o
  -7   3   4      947.80      918.54     18.62 o
  -6   3   4      231.97      233.98      5.65 o
  -5   3   4        5.29        9.87      1.89 o
  -4   3   4       53.76       52.70      1.84 o
  -3   3   4      155.38      173.14      2.82 o
  -2   3   4      237.63      220.58      3.99 o
  -1   3   4      851.58      868.99     14.02 o
   0   3   4     1846.48     1752.69     30.18 o
   1   3   4     3634.45     3867.00     55.81 o
   2   3   4     2397.92     2483.57     33.17 o
   3   3   4        1.35        2.49      1.12 o
   4   3   4       28.60       30.63      1.35 o
   5   3   4      289.39      301.85      4.59 o
   6   3   4      166.20      167.28      3.38 o
   7   3   4       12.45       12.10      0.80 o
   8   3   4        0.50        1.27      1.29 o
   9   3   4        1.59        4.41      1.77 o
  10   3   4       12.33       11.40      2.44 o
 -10   4   4       11.79       10.85      2.70 o
  -9   4   4       50.85       48.06      4.05 o
  -8   4   4        8.36        5.09      2.78 o
  -7   4   4       57.73       68.69      4.24 o
  -6   4   4       30.91       24.51      1.29 o
  -5   4   4        0.06        0.58      0.99 o
  -4   4   4      244.54      280.88      4.62 o
  -3   4   4      149.78      179.52      3.50 o
  -2   4   4       27.78       18.01      0.65 o
  -1   4   4       88.68       89.44      1.34 o
   0   4   4       10.99        7.81      0.50 o
   1   4   4       38.63       41.14      1.09 o
   2   4   4      688.72      735.26     19.74 o
   3   4   4       63.89       55.17      2.05 o
   4   4   4       12.97       16.11      0.79 o
   5   4   4       30.08       24.63      1.42 o
   6   4   4        0.37        2.62      0.79 o
   7   4   4       98.85       95.45      2.34 o
   8   4   4       39.56       44.21      3.50 o
   9   4   4        2.53        4.96      1.54 o
  10   4   4       39.85       38.08      3.03 o
 -10   5   4       21.82       21.42      3.10 o
  -9   5   4       15.37       13.83      3.10 o
  -8   5   4        0.05        0.02      1.90 o
  -7   5   4       23.56       28.98      2.01 o
  -6   5   4       24.09       31.01      1.26 o
  -5   5   4        1.29        2.87      0.63 o
  -4   5   4       17.90       27.01      1.07 o
  -3   5   4        0.13        1.46      0.41 o
  -2   5   4       31.40       44.16      2.39 o
  -1   5   4       99.40       83.49      1.67 o
   0   5   4      152.27      157.78      2.45 o
   1   5   4     1458.39     1562.62     31.32 o
   2   5   4      707.84      765.26      9.51 o
   3   5   4      113.13      106.50      2.23 o
   4   5   4      146.71      137.26      2.22 o
   5   5   4      419.65      412.20      8.17 o
   6   5   4       42.45       38.10      1.31 o
   7   5   4        1.43        0.60      1.14 o
   8   5   4      101.16      105.39      3.73 o
   9   5   4       54.50       52.58      3.78 o
  -9   6   4       12.66        9.80      2.33 o
  -8   6   4       21.19       16.14      2.46 o
  -7   6   4        0.00        0.67      1.96 o
  -6   6   4       45.45       41.90      1.36 o
  -5   6   4       29.31       29.70      1.35 o
  -4   6   4       86.10       97.45      1.73 o
  -3   6   4      256.90      259.30      7.45 o
  -2   6   4      104.92      109.26      2.42 o
  -1   6   4       99.56      104.54      2.29 o
   0   6   4      103.34      116.88      4.58 o
   1   6   4      188.39      174.84      2.60 o
   2   6   4      138.51      142.68      2.10 o
   3   6   4       10.00        7.72      0.70 o
   4   6   4       12.13       12.14      0.75 o
   5   6   4        0.44        1.87      0.64 o
   6   6   4       25.69       21.29      1.36 o
   7   6   4        3.41        3.76      1.30 o
   8   6   4        1.84       -1.28      2.28 o
   9   6   4        0.08       -0.44      2.16 o
  -9   7   4        8.97       12.59      3.33 o
  -8   7   4       45.16       39.47      3.37 o
  -7   7   4       98.02      102.58      4.38 o
  -6   7   4       41.05       38.92      1.91 o
  -5   7   4      123.77      104.41      3.82 o
  -4   7   4      129.42      119.69      5.65 o
  -3   7   4       44.59       45.85      1.48 o
  -2   7   4       59.03       57.43      1.48 o
  -1   7   4       34.17       36.72      1.23 o
   0   7   4        1.38        3.01      1.52 o
   1   7   4        3.66        6.94      0.78 o
   2   7   4       33.84       24.43      0.90 o
   3   7   4        1.78        0.21      0.45 o
   4   7   4       31.07       28.99      1.92 o
   5   7   4        2.01        3.36      0.82 o
   6   7   4       55.56       56.55      3.03 o
   7   7   4        8.83        5.27      2.39 o
   8   7   4       14.62       13.28      2.55 o
  -8   8   4        9.89       11.40      2.52 o
  -7   8   4       67.11       58.47      5.24 o
  -6   8   4       10.22       11.65      2.34 o
  -5   8   4       30.51       33.53      2.68 o
  -4   8   4        8.63        5.17      1.39 o
  -3   8   4        0.73        2.50      2.22 o
  -2   8   4        1.33        0.36      0.88 o
  -1   8   4      117.63      112.63      3.00 o
   0   8   4       69.87       65.17      3.44 o
   1   8   4        0.72        1.19      1.53 o
   2   8   4       50.33       48.43      1.30 o
   3   8   4      357.72      347.03     10.90 o
   4   8   4      241.63      244.75      6.10 o
   5   8   4        3.24        2.62      1.49 o
   6   8   4        3.36        3.17      2.12 o
   7   8   4      153.68      140.06      6.53 o
  -7   9   4       11.81       10.90      3.05 o
  -6   9   4        7.91       12.32      3.56 o
  -5   9   4      213.55      236.39      9.16 o
  -4   9   4        0.31       -2.08      1.38 o
  -3   9   4        2.44        2.94      1.18 o
  -2   9   4      281.46      295.36     11.91 o
  -1   9   4       94.74       91.04      2.39 o
   0   9   4        2.80        3.34      1.79 o
   1   9   4        1.35        3.17      1.80 o
   2   9   4       72.92       85.42      8.18 o
   3   9   4        1.46        0.77      1.39 o
   4   9   4       51.26       47.83      2.99 o
   5   9   4       30.69       31.92      2.95 o
   6   9   4        2.20       -0.72      2.28 o
  -5  10   4       22.22       27.14      4.12 o
  -4  10   4        1.66       -4.74      4.67 o
  -3  10   4        9.78        8.43      1.56 o
  -2  10   4      279.67      300.16     20.67 o
  -1  10   4      118.15      134.13      6.04 o
   0  10   4       36.09       43.27      2.78 o
   1  10   4        2.55        0.67      3.29 o
   2  10   4        2.40        2.45      3.34 o
   3  10   4       97.77       91.57      6.70 o
   4  10   4        7.35        4.39      1.38 o
   5  10   4        0.63        0.67      2.34 o
  -2  11   4        0.16        3.61      3.83 o
  -1  11   4       88.47       95.83     13.37 o
   0  11   4       16.68       23.54      3.33 o
   1  11   4        3.49        0.22      3.65 o
 -11   1   5        5.17        3.63      3.58 o
 -10   1   5        0.06       -0.80      2.65 o
  -9   1   5       20.05       22.71      2.76 o
  -8   1   5      296.71      329.08      7.50 o
  -7   1   5       36.95       33.01      1.58 o
  -6   1   5       43.41       45.23      2.70 o
  -5   1   5       55.42       62.90      1.63 o
  -4   1   5       34.79       28.83      1.02 o
  -3   1   5       64.31       62.82      1.42 o
  -2   1   5      407.50      411.24      7.16 o
  -1   1   5     4806.06     4494.43     69.60 o
   0   1   5     4352.59     4109.20     89.84 o
   1   1   5       78.62       75.61      1.60 o
   2   1   5       86.85       75.53      1.33 o
   3   1   5      744.28      846.14     11.19 o
   4   1   5      326.54      402.06      7.19 o
   5   1   5       98.46      108.36      1.86 o
   6   1   5       76.10       77.74      1.67 o
   7   1   5      139.43      120.86      9.17 o
   8   1   5       32.81       20.47      1.03 o
   9   1   5        0.06       -1.50      4.85 o
  10   1   5       12.76       14.56      3.75 o
 -11   2   5       57.81       61.68      4.86 o
 -10   2   5        0.41        4.05      2.53 o
  -9   2   5        4.23        1.87      1.47 o
  -8   2   5      103.41       97.42      3.18 o
  -7   2   5      470.70      454.50      8.98 o
  -6   2   5      114.64      116.82      3.34 o
  -5   2   5        1.27       -1.26      0.84 o
  -4   2   5       49.46       59.79      2.93 o
  -3   2   5      653.81      645.71     10.98 o
  -2   2   5        1.25        2.88      0.44 o
  -1   2   5      461.83      409.16      5.63 o
   1   2   5     2444.16     2572.54     57.14 o
   2   2   5      410.55      407.70      7.10 o
   3   2   5        0.01        1.12      0.60 o
   4   2   5       93.40       76.68      1.63 o
   5   2   5      371.17      388.15      6.91 o
   6   2   5       40.52       47.29      1.55 o
   7   2   5      148.03      137.08      3.36 o
   8   2   5       13.10       13.20      1.71 o
   9   2   5       37.44       29.73      2.02 o
  10   2   5        2.01        5.00      3.50 o
 -11   3   5        0.00       -2.38      5.49 o
 -10   3   5        1.22        5.26      3.77 o
  -9   3   5        9.00        8.80      1.67 o
  -8   3   5      131.55      121.68      3.71 o
  -7   3   5      119.84      123.50      4.16 o
  -6   3   5      143.02      134.38      4.95 o
  -5   3   5      108.53      134.74      3.12 o
  -4   3   5      294.71      265.45      4.49 o
  -3   3   5     1697.65     1817.06     37.10 o
  -2   3   5       85.86       57.07      2.09 o
  -1   3   5      299.47      295.06      6.62 o
   0   3   5      251.66      268.40      6.91 o
   1   3   5       90.44       76.96      1.31 o
   2   3   5        0.19        2.42      0.44 o
   3   3   5      687.54      706.76     18.44 o
   4   3   5       51.66       62.68      1.83 o
   5   3   5      370.39      338.38      5.86 o
   6   3   5        2.75        2.06      1.15 o
   7   3   5       40.98       41.09      1.72 o
   8   3   5        0.00       -0.18      1.51 o
   9   3   5      253.38      258.00      9.22 o
  10   3   5        4.20       -0.22      3.26 o
 -10   4   5       12.94        6.34      3.90 o
  -9   4   5       16.26       13.88      2.51 o
  -8   4   5      100.75       90.55      3.10 o
  -7   4   5      251.02      240.22      6.02 o
  -6   4   5       38.39       49.03      3.09 o
  -5   4   5       22.30       24.82      1.25 o
  -4   4   5       19.86       18.01      0.82 o
  -3   4   5       72.64       67.07      1.46 o
  -2   4   5       21.80       17.17      0.89 o
  -1   4   5      167.05      187.21      2.90 o
   0   4   5       86.22       91.19      4.27 o
   1   4   5     1568.95     1606.57     53.90 o
   2   4   5       34.47       45.76      0.89 o
   3   4   5      103.92      105.99      1.73 o
   4   4   5        4.80        5.70      0.94 o
   5   4   5     3282.62     3384.24     69.28 o
   6   4   5     1063.47     1101.38     19.22 o
   7   4   5        2.51        0.96      1.33 o
   8   4   5        9.55       14.37      1.90 o
   9   4   5        9.58       11.36      2.03 o
  10   4   5       15.21       16.37      4.28 o
 -10   5   5       15.76       17.17      2.84 o
  -9   5   5        0.46       -0.61      2.01 o
  -8   5   5        3.49        2.97      2.11 o
  -7   5   5       12.57       10.69      1.81 o
  -6   5   5       83.53       65.67      6.10 o
  -5   5   5       18.04       16.71      0.87 o
  -4   5   5       81.36      104.71      2.21 o
  -3   5   5       54.40       57.04      1.18 o
  -2   5   5       71.95       90.00      3.53 o
  -1   5   5      138.36      139.25      2.28 o
   0   5   5      282.94      269.04      4.27 o
   1   5   5       13.19       17.79      0.73 o
   2   5   5      100.72       99.22      5.05 o
   3   5   5       19.36       15.74      1.11 o
   4   5   5       15.34       14.97      1.89 o
   5   5   5       40.93       36.22      1.31 o
   6   5   5        0.72       -0.03      1.05 o
   7   5   5        2.71        2.09      1.14 o
   8   5   5        6.06        3.67      1.46 o
   9   5   5        2.22        4.45      2.39 o
  -9   6   5        9.54        3.99      2.50 o
  -8   6   5        3.22        1.39      1.95 o
  -7   6   5        0.32        1.33      2.05 o
  -6   6   5      187.69      170.91      7.13 o
  -5   6   5      123.32      116.89      3.78 o
  -4   6   5        1.03        2.64      0.50 o
  -3   6   5      201.18      238.51      6.07 o
  -2   6   5       28.58       30.80      1.71 o
  -1   6   5        5.05        6.18      2.24 o
   0   6   5       63.21       55.07      3.06 o
   1   6   5      183.86      170.88      3.09 o
   2   6   5       76.38       79.96      1.41 o
   3   6   5        1.82        2.57      0.65 o
   4   6   5       37.31       28.81      1.13 o
   5   6   5      231.49      253.49      4.73 o
   6   6   5      244.51      248.91      5.59 o
   7   6   5       13.82       11.70      1.68 o
   8   6   5        0.47       -0.94      2.54 o
   9   6   5        0.57       -1.00      2.54 o
  -9   7   5        4.36        8.93      4.99 o
  -8   7   5       37.37       34.49      2.98 o
  -7   7   5      114.93      123.65      4.80 o
  -6   7   5        5.90        6.01      1.07 o
  -5   7   5       16.48       14.16      1.74 o
  -4   7   5       48.69       41.73      2.34 o
  -3   7   5       83.13       80.75      2.08 o
  -2   7   5      123.60      111.76      3.68 o
  -1   7   5       26.88       31.60      5.81 o
   0   7   5      196.72      176.07      3.70 o
   1   7   5       26.97       32.56      0.76 o
   2   7   5       33.53       31.92      0.95 o
   3   7   5      193.41      187.80      9.86 o
   4   7   5        3.17        2.20      0.76 o
   5   7   5        1.17        2.94      1.33 o
   6   7   5        1.48        2.67      1.94 o
   7   7   5       67.89       68.93      3.84 o
   8   7   5        0.12        0.72      2.05 o
  -8   8   5        0.19       -6.63      4.42 o
  -7   8   5       26.41       29.68      4.63 o
  -6   8   5       24.14       21.91      2.23 o
  -5   8   5      317.15      351.61     10.62 o
  -4   8   5       16.05       13.83      1.61 o
  -3   8   5        2.69        0.96      3.09 o
  -2   8   5       68.66       61.26      1.92 o
  -1   8   5      676.56      698.09     13.76 o
   0   8   5       22.21       22.55      0.95 o
   1   8   5        5.78        3.84      0.62 o
   2   8   5        0.03        1.05      1.87 o
   3   8   5        9.50       10.53      0.85 o
   4   8   5       22.97       23.75      5.07 o
   5   8   5       20.82       16.80      1.96 o
   6   8   5       13.29       15.25      2.27 o
   7   8   5       68.90       63.12      3.91 o
  -7   9   5        8.57        7.98      4.04 o
  -6   9   5       30.76       24.34      3.97 o
  -5   9   5        7.79        9.78      1.73 o
  -4   9   5       59.20       57.47      2.44 o
  -3   9   5       14.53       14.52      2.31 o
  -2   9   5        1.22        1.82      0.85 o
  -1   9   5      232.06      239.82      5.89 o
   0   9   5      134.32      133.55      3.35 o
   1   9   5       74.62       74.78      3.28 o
   2   9   5        2.07        1.98      1.74 o
   3   9   5        6.50        7.16      1.39 o
   4   9   5       72.35       61.12      4.43 o
   5   9   5        0.09        2.33      2.01 o
   6   9   5        0.70        0.56      1.89 o
  -5  10   5       43.73       37.71      4.76 o
  -4  10   5       84.18       94.45      6.95 o
  -3  10   5       14.56       15.19      3.19 o
  -2  10   5       15.77       15.14      4.97 o
  -1  10   5        8.30       12.01      2.53 o
   0  10   5      149.94      163.96      5.50 o
   1  10   5        7.10       12.11      4.46 o
   2  10   5        0.05       -2.62      4.46 o
   3  10   5       12.98       10.75      3.62 o
   4  10   5        1.20        1.28      1.62 o
  -2  11   5       10.44        9.11      3.47 o
  -1  11   5      138.88      148.65      5.72 o
   0  11   5       11.96        8.98      2.38 o
   1  11   5       18.74       17.05      5.48 o
 -11   0   6       23.10       24.49      5.90 o
 -10   0   6       84.83       96.20      6.43 o
  -9   0   6      106.22       94.73      5.52 o
  -8   0   6      475.69      464.23     12.53 o
  -7   0   6      824.13      814.76     20.85 o
  -6   0   6      246.91      247.05      6.56 o
  -5   0   6      171.50      181.16      4.82 o
  -4   0   6      536.03      576.25     13.60 o
  -3   0   6      667.35      592.47     14.15 o
  -2   0   6      318.33      328.25      8.10 o
  -1   0   6     2807.87     2569.08     57.42 o
   1   0   6     1402.62     1293.08     28.94 o
   2   0   6        6.96        2.54      0.62 o
   3   0   6      873.04      893.59     16.49 o
   4   0   6     1073.62     1179.39     26.62 o
   5   0   6      468.20      492.25      9.92 o
   6   0   6      103.01      101.83      2.86 o
   7   0   6       63.13       84.30      3.15 o
   8   0   6      343.68      323.41      9.11 o
   9   0   6       65.08       61.00      5.12 o
  10   0   6        0.89       -2.79      4.00 o
 -11   1   6        9.71        5.55      3.77 o
 -10   1   6        2.28        4.16      2.36 o
  -9   1   6       47.66       53.35      3.81 o
  -8   1   6       39.89       48.63      2.34 o
  -7   1   6        0.32        0.53      1.10 o
  -6   1   6        6.93        9.18      1.13 o
  -5   1   6      243.44      239.05      4.40 o
  -4   1   6      355.66      368.21      8.15 o
  -3   1   6       66.21       65.99      1.63 o
  -2   1   6       71.94       99.69      1.75 o
  -1   1   6      177.31      180.58      6.77 o
   0   1   6      406.14      398.04     10.12 o
   1   1   6      274.96      255.30      4.46 o
   2   1   6      672.32      704.24     10.35 o
   3   1   6      708.00      708.02     10.38 o
   4   1   6       45.96       47.75      1.21 o
   5   1   6        3.13        5.12      1.50 o
   6   1   6      208.52      211.39      5.54 o
   7   1   6        0.19        2.31      1.28 o
   8   1   6       22.62       13.83      0.82 o
   9   1   6        1.94        3.73      2.32 o
  10   1   6        8.54        7.57      3.48 o
 -11   2   6       17.82       15.53      3.46 o
 -10   2   6       57.93       52.34      3.66 o
  -9   2   6       75.57       79.45      3.05 o
  -8   2   6       42.80       38.48      3.70 o
  -7   2   6       70.66       66.38      2.14 o
  -6   2   6      162.22      152.80      3.78 o
  -5   2   6        1.60       -0.01      0.80 o
  -4   2   6     1231.32     1345.91     22.04 o
  -3   2   6      205.08      173.36      2.87 o
  -2   2   6     3406.16     3512.59     49.00 o
  -1   2   6      406.41      348.34      4.88 o
   0   2   6      725.40      730.68     23.37 o
   1   2   6       93.47       96.32      1.88 o
   2   2   6      546.79      609.65      8.17 o
   3   2   6       64.17       54.44      1.24 o
   4   2   6       82.95       88.27      2.74 o
   5   2   6      218.45      202.25      5.10 o
   6   2   6       94.36       89.09      3.57 o
   7   2   6       17.43       20.25      1.61 o
   8   2   6       99.26      107.13      3.41 o
   9   2   6       30.22       27.86      2.01 o
  10   2   6      120.97      149.02     10.92 o
 -11   3   6        2.97        4.77      4.04 o
 -10   3   6        0.04        1.26      4.05 o
  -9   3   6        0.03        0.21      3.31 o
  -8   3   6      239.39      223.29      5.81 o
  -7   3   6        2.44        1.12      1.13 o
  -6   3   6      592.88      649.85     11.82 o
  -5   3   6        0.00        4.28      1.03 o
  -4   3   6      172.46      176.55      7.17 o
  -3   3   6        1.94        8.08      1.89 o
  -2   3   6        8.98       10.86      0.61 o
  -1   3   6        3.21        3.10      1.39 o
   0   3   6      815.42      840.41     12.29 o
   1   3   6       17.85       26.05      0.71 o
   2   3   6       41.92       51.50      1.07 o
   3   3   6      349.91      410.75     10.17 o
   4   3   6      580.17      622.66      9.63 o
   5   3   6      151.08      153.69      3.10 o
   6   3   6      520.38      570.90     12.46 o
   7   3   6       25.58       17.86      2.04 o
   8   3   6       29.98       24.99      1.91 o
   9   3   6        0.00       -3.29      2.19 o
  10   3   6        9.96        6.46      3.15 o
 -10   4   6        0.00       -2.01      3.57 o
  -9   4   6        1.49        5.94      2.03 o
  -8   4   6        6.44        5.93      2.79 o
  -7   4   6       13.87       11.54      2.07 o
  -6   4   6        2.98        2.87      1.89 o
  -5   4   6       11.98       18.03      1.38 o
  -4   4   6      143.47      178.00      3.20 o
  -3   4   6       34.84       40.35      1.06 o
  -2   4   6      464.59      485.57      8.28 o
  -1   4   6       22.10       33.41      0.88 o
   0   4   6     1223.79     1267.06     18.03 o
   1   4   6       19.57       19.82      0.68 o
   2   4   6      162.54      175.49      2.57 o
   3   4   6        0.24       -0.57      0.60 o
   4   4   6       39.55       22.73      1.06 o
   5   4   6      267.87      278.10      4.95 o
   6   4   6       21.73       20.12      1.41 o
   7   4   6        2.55        3.53      1.23 o
   8   4   6        3.68        3.35      3.05 o
   9   4   6        2.15        0.82      1.79 o
  10   4   6       47.17       58.13      5.57 o
 -10   5   6       60.35       65.39      4.70 o
  -9   5   6       24.36       33.53      3.02 o
  -8   5   6       24.21       15.52      5.83 o
  -7   5   6       47.65       45.76      2.08 o
  -6   5   6      128.57      104.13      3.25 o
  -5   5   6       91.41       79.09      2.24 o
  -4   5   6      215.88      231.82      4.09 o
  -3   5   6        3.52        1.45      1.95 o
  -2   5   6        2.21        3.93      0.44 o
  -1   5   6        0.03        0.97      0.56 o
   0   5   6     1178.35     1141.35     26.85 o
   1   5   6       89.31       75.51      1.69 o
   2   5   6        0.83        2.19      0.59 o
   3   5   6       16.96       17.10      1.55 o
   4   5   6        1.96        4.88      0.87 o
   5   5   6      308.59      319.68     10.44 o
   6   5   6      693.86      733.81     13.44 o
   7   5   6        2.60        2.33      1.92 o
   8   5   6       60.72       67.47      2.80 o
   9   5   6       39.89       45.49      3.52 o
  -9   6   6        1.86        5.07      2.22 o
  -8   6   6        1.56        1.06      2.33 o
  -7   6   6        0.00        0.06      1.74 o
  -6   6   6        4.24        1.69      1.08 o
  -5   6   6      153.48      147.14      7.57 o
  -4   6   6       71.91       80.60      3.07 o
  -3   6   6       68.92       66.39      1.34 o
  -2   6   6      684.61      678.85      9.56 o
  -1   6   6      178.88      179.71      4.02 o
   0   6   6       41.31       44.84      0.94 o
   1   6   6      216.39      200.10      4.76 o
   2   6   6       74.54       78.17      5.58 o
   3   6   6       12.22       11.54      0.75 o
   4   6   6      216.35      206.06      9.26 o
   5   6   6        0.49        0.82      0.99 o
   6   6   6       53.13       52.72      4.15 o
   7   6   6        8.90        6.96      1.85 o
   8   6   6        0.40       -2.79      1.89 o
   9   6   6        2.89        2.16      2.60 o
  -9   7   6        0.23        5.23      3.79 o
  -8   7   6        0.08        3.07      2.56 o
  -7   7   6        4.24        1.39      2.28 o
  -6   7   6       43.48       42.74      1.82 o
  -5   7   6        0.99        1.70      0.87 o
  -4   7   6        0.03       -2.42      1.62 o
  -3   7   6       30.33       26.42      2.04 o
  -2   7   6      692.35      705.58     10.54 o
  -1   7   6      634.55      628.83     10.51 o
   0   7   6      166.33      166.71      3.09 o
   1   7   6        9.75       12.81      1.16 o
   2   7   6        7.54       10.77      1.64 o
   3   7   6       15.53       14.91      0.84 o
   4   7   6        2.09        1.66      0.82 o
   5   7   6        6.27        8.75      1.54 o
   6   7   6        1.26        3.33      2.07 o
   7   7   6        1.20        8.40      2.72 o
   8   7   6        9.80        6.01      2.63 o
  -8   8   6       36.85       36.71      4.52 o
  -7   8   6       19.80       22.33      3.24 o
  -6   8   6       25.12       29.35      2.67 o
  -5   8   6      128.35      133.10      4.82 o
  -4   8   6       56.32       54.66      2.75 o
  -3   8   6       13.82       10.90      1.67 o
  -2   8   6      284.81      297.75     10.58 o
  -1   8   6      258.45      255.91     11.20 o
   0   8   6        0.13        0.60      0.81 o
   1   8   6       15.63       15.57      1.22 o
   2   8   6       32.10       30.02      2.37 o
   3   8   6       34.56       29.59      2.87 o
   4   8   6        9.52        8.10      1.83 o
   5   8   6       16.48       14.05      1.84 o
   6   8   6        2.07        0.56      2.11 o
   7   8   6       10.12       13.22      2.33 o
  -6   9   6       94.12       87.62      6.00 o
  -5   9   6        3.89        6.34      1.94 o
  -4   9   6       55.35       59.71      5.50 o
  -3   9   6       27.17       24.49      6.07 o
  -2   9   6      236.09      232.63      5.69 o
  -1   9   6       31.58       24.38      1.33 o
   0   9   6        4.82        3.57      2.56 o
   1   9   6       31.56       27.13      2.33 o
   2   9   6        0.08        0.86      1.72 o
   3   9   6       32.23       32.08      2.37 o
   4   9   6        4.85        0.77      1.44 o
   5   9   6        0.52        2.84      2.11 o
   6   9   6       87.98      103.79      5.62 o
  -5  10   6       31.46       27.76      4.63 o
  -4  10   6      159.86      162.68      6.79 o
  -3  10   6        8.06       11.72      1.62 o
  -2  10   6        6.06        5.60      1.23 o
  -1  10   6        4.10        4.73      1.02 o
   0  10   6        1.43       -2.17      1.61 o
   1  10   6       12.34        7.04      3.20 o
   2  10   6       13.74       12.64      3.55 o
   3  10   6       29.77       33.62      5.36 o
   4  10   6        8.06        5.55      1.79 o
  -1  11   6       63.56       57.95      3.76 o
   0  11   6       22.03       20.02      5.34 o
   1  11   6        2.41       -0.17      3.79 o
 -11   1   7       61.26       63.51      5.43 o
 -10   1   7        0.66        3.65      6.47 o
  -9   1   7       10.01       12.97      2.23 o
  -8   1   7      798.58      856.28     17.98 o
  -7   1   7       38.26       33.57      1.99 o
  -6   1   7      351.58      328.43      9.86 o
  -5   1   7        2.59        4.81      0.90 o
  -4   1   7        5.30        4.40      1.04 o
  -3   1   7      598.56      637.14     10.63 o
  -2   1   7        4.44       -0.92      2.11 o
  -1   1   7       68.97       61.36      1.25 o
   0   1   7        0.74       -0.56      0.86 o
   1   1   7      291.28      306.88     11.31 o
   2   1   7      404.66      389.31      5.94 o
   3   1   7       40.82       46.59      1.48 o
   4   1   7        3.67        2.18      2.09 o
   5   1   7      259.41      242.33      4.23 o
   6   1   7      218.28      217.49      6.07 o
   7   1   7       48.88       41.75      2.12 o
   8   1   7        0.15        2.31      1.26 o
   9   1   7       18.48        9.81      4.89 o
 -11   2   7        0.98       -3.70      3.63 o
 -10   2   7       14.33       10.18      2.39 o
  -9   2   7        0.85        3.17      1.49 o
  -8   2   7      112.38      114.37      4.01 o
  -7   2   7        2.45        5.88      3.27 o
  -6   2   7       22.25       22.36      2.85 o
  -5   2   7      406.31      403.56      7.40 o
  -4   2   7       29.93       32.80      2.69 o
  -3   2   7     1423.50     1541.27     21.90 o
  -2   2   7      924.13      981.55     16.34 o
  -1   2   7       51.42       43.41      1.04 o
   0   2   7     1981.76     2163.78     49.17 o
   1   2   7       39.12       42.15      1.13 o
   2   2   7     2187.46     2313.10     32.53 o
   3   2   7       16.82       24.89      0.94 o
   4   2   7       20.64       24.77      1.02 o
   5   2   7      771.59      793.51     12.30 o
   6   2   7      983.30      963.49     17.26 o
   7   2   7        5.17        7.26      1.97 o
   8   2   7        0.00       -1.66      2.11 o
   9   2   7        8.67        8.83      2.40 o
  10   2   7       10.26       10.66      4.01 o
 -11   3   7       25.69       13.22      4.23 o
 -10   3   7        4.55        3.43      2.34 o
  -9   3   7        7.09       10.14      2.12 o
  -8   3   7        0.69        1.68      1.64 o
  -7   3   7      137.81      141.94      4.46 o
  -6   3   7      287.21      298.01      6.95 o
  -5   3   7      262.10      256.92      4.41 o
  -4   3   7        6.63        5.03      2.01 o
  -3   3   7      982.38     1018.20     15.20 o
  -2   3   7      269.42      311.46      7.78 o
  -1   3   7      564.78      610.24      8.84 o
   0   3   7       84.35       91.30      1.86 o
   1   3   7     1510.08     1435.99     18.97 o
   2   3   7      112.24      104.15      1.77 o
   3   3   7       11.06       13.50      0.83 o
   4   3   7      114.25      130.19      2.41 o
   5   3   7      189.50      179.36      3.55 o
   6   3   7      170.05      168.85      6.23 o
   7   3   7       17.42       22.03      6.86 o
   8   3   7      112.47      119.78      4.77 o
   9   3   7        2.04        2.88      1.96 o
  10   3   7        4.79        8.53      3.13 o
 -10   4   7       86.52       71.68      6.44 o
  -9   4   7       13.18        6.53      2.39 o
  -8   4   7        2.87        5.48      3.36 o
  -7   4   7       80.25       69.03      2.71 o
  -6   4   7        0.49        0.45      1.19 o
  -5   4   7       32.59       36.68      1.77 o
  -4   4   7       25.20       25.55      0.98 o
  -3   4   7       17.37       16.55      0.78 o
  -2   4   7     2046.85     2150.84     30.29 o
  -1   4   7       89.92       88.27      1.92 o
   0   4   7      220.52      242.35      6.18 o
   1   4   7      675.28      762.79     19.88 o
   2   4   7       70.53       53.42      1.51 o
   3   4   7        2.13        3.27      0.74 o
   4   4   7        5.12        5.43      0.83 o
   5   4   7      246.32      260.37      4.79 o
   6   4   7       19.14       15.19      1.74 o
   7   4   7       72.87       73.90      2.70 o
   8   4   7        1.62       -0.21      1.63 o
   9   4   7        0.04        2.95      1.59 o
 -10   5   7        0.12        2.62      2.34 o
  -9   5   7       29.09       30.00      4.33 o
  -8   5   7        3.36        3.22      6.80 o
  -7   5   7       32.99       28.73      1.62 o
  -6   5   7        2.53        7.65      0.98 o
  -5   5   7        0.10        0.97      0.79 o
  -4   5   7       48.67       37.77      2.14 o
  -3   5   7        0.75       -0.89      2.08 o
  -2   5   7       87.81       71.20      5.60 o
  -1   5   7      334.18      345.15      9.65 o
   0   5   7      526.73      526.66      8.92 o
   1   5   7      206.16      241.56      6.34 o
   2   5   7       50.64       41.52      1.50 o
   3   5   7        1.78        0.25      0.81 o
   4   5   7       61.99       55.96      1.36 o
   5   5   7        9.74        7.80      1.12 o
   6   5   7       86.51       90.83      2.70 o
   7   5   7        2.63        0.79      1.30 o
   8   5   7       18.80       17.43      1.87 o
   9   5   7        5.86       -2.11      2.77 o
  -9   6   7       57.24       70.92      4.52 o
  -8   6   7       50.05       49.18      3.03 o
  -7   6   7        6.77        2.49      1.88 o
  -6   6   7       66.10       61.18      2.30 o
  -5   6   7       56.23       44.33      1.41 o
  -4   6   7       17.55       15.29      0.86 o
  -3   6   7       34.26       38.06      1.11 o
  -2   6   7      138.78      122.32      2.04 o
  -1   6   7      647.95      609.13      7.79 o
   0   6   7        9.87        9.93      1.27 o
   1   6   7       13.59       17.30      2.15 o
   2   6   7      207.11      202.35      5.48 o
   3   6   7        4.14        5.39      0.80 o
   4   6   7      129.94      131.35      3.24 o
   5   6   7       74.14       73.74      6.09 o
   6   6   7       15.77       18.52      1.40 o
   7   6   7        0.58       -3.00      2.00 o
   8   6   7        4.09        4.67      2.00 o
  -8   7   7        3.14        6.73      2.40 o
  -7   7   7        3.16        2.84      2.01 o
  -6   7   7       83.37       76.03      3.51 o
  -5   7   7       32.34       33.79      1.39 o
  -4   7   7       28.27       27.53      0.80 o
  -3   7   7       24.29       18.75      1.61 o
  -2   7   7        9.63        7.16      1.08 o
  -1   7   7      736.07      719.80     15.71 o
   0   7   7       97.12      103.54      2.94 o
   1   7   7        1.64        1.41      0.57 o
   2   7   7       50.83       44.23      3.74 o
   3   7   7        2.23        1.08      0.79 o
   4   7   7       12.36       12.39      1.05 o
   5   7   7        2.38        4.45      1.54 o
   6   7   7        0.11       -0.06      1.91 o
   7   7   7       12.75        9.43      2.43 o
   8   7   7        8.42        6.73      2.82 o
  -8   8   7       39.81       29.52      5.75 o
  -7   8   7       65.33       63.59      5.83 o
  -6   8   7       31.11       30.00      2.78 o
  -5   8   7        6.40        3.63      1.45 o
  -4   8   7        4.57        4.72      3.34 o
  -3   8   7        2.81        3.78      1.62 o
  -2   8   7       62.57       61.66      2.36 o
  -1   8   7      241.26      257.45      5.23 o
   0   8   7        3.47        3.41      0.70 o
   1   8   7       25.93       27.96      1.47 o
   2   8   7      107.79      100.01      5.53 o
   3   8   7       18.93       13.56      2.09 o
   4   8   7       19.68       18.17      2.22 o
   5   8   7        0.13       -1.49      1.49 o
   6   8   7        0.27        1.00      2.06 o
   7   8   7      107.37      109.64      6.09 o
  -6   9   7       24.70       24.40      2.90 o
  -5   9   7      142.42      154.41      5.37 o
  -4   9   7        5.60        2.79      1.39 o
  -3   9   7        8.57        8.55      2.33 o
  -2   9   7       53.48       54.11      3.03 o
  -1   9   7        1.96        2.37      1.51 o
   0   9   7        0.92        0.91      1.28 o
   1   9   7       29.90       32.45      1.56 o
   2   9   7        0.00        0.33      2.38 o
   3   9   7       64.08       61.82      3.52 o
   4   9   7       29.34       26.83      2.78 o
   5   9   7        9.85        7.48      2.20 o
  -5  10   7       77.19       71.08      3.77 o
  -4  10   7       22.09       33.75      6.44 o
  -3  10   7        1.87       -0.25      1.63 o
  -2  10   7        0.55       -0.24      1.28 o
  -1  10   7      167.79      174.64      7.50 o
   0  10   7       50.00       50.09      4.10 o
   1  10   7        1.19       -1.00      2.52 o
   2  10   7        1.27       -0.83      3.10 o
   3  10   7       55.27       48.46      6.12 o
   4  10   7        8.39        8.06      1.91 o
 -11   0   8        4.52        8.28      5.28 o
 -10   0   8        0.45        0.77      3.43 o
  -9   0   8      103.82      105.62      6.28 o
  -8   0   8       64.74       58.47      4.22 o
  -7   0   8     1604.05     1633.47     39.16 o
  -6   0   8      847.27      810.93     19.52 o
  -5   0   8      158.41      162.04      4.74 o
  -4   0   8     1263.97     1220.18     28.64 o
  -3   0   8       56.89       57.56      2.15 o
  -2   0   8     2141.33     2173.83     48.64 o
  -1   0   8       15.90       10.03      1.23 o
   0   0   8      755.36      796.15     26.08 o
   1   0   8      824.42      783.99     26.29 o
   2   0   8       45.94       49.39      3.25 o
   3   0   8       35.76       32.08      1.18 o
   4   0   8      128.91      106.24      3.53 o
   5   0   8      485.88      494.90     13.26 o
   6   0   8       47.74       41.66      2.60 o
   7   0   8       65.74       69.18      4.47 o
   8   0   8       20.63       20.80      3.60 o
   9   0   8       70.27       83.62      7.23 o
  10   0   8       47.77       54.11      5.81 o
 -11   1   8       10.34       11.47      7.79 o
 -10   1   8        2.07        3.37      2.29 o
  -9   1   8      127.36      132.89      5.22 o
  -8   1   8      100.80       95.12      3.25 o
  -7   1   8      360.75      368.60      7.28 o
  -6   1   8       63.28       58.76      4.35 o
  -5   1   8      159.46      163.94      3.37 o
  -4   1   8      375.02      365.32      6.64 o
  -3   1   8       60.18       41.99      1.23 o
  -2   1   8      979.45      997.75     14.47 o
  -1   1   8      170.20      203.04      3.32 o
   0   1   8      207.74      204.18      5.34 o
   1   1   8     1003.47     1023.25     19.23 o
   2   1   8       88.21       61.15      1.40 o
   3   1   8      108.28      100.66      1.74 o
   4   1   8      146.19      148.42      2.70 o
   5   1   8      395.89      399.79      8.20 o
   6   1   8        6.41        2.31      1.50 o
   7   1   8      138.17      128.93      7.45 o
   8   1   8        7.73        9.34      2.57 o
   9   1   8       12.03       13.02      5.21 o
  10   1   8        1.33       -2.98      3.19 o
 -11   2   8       38.82       35.83      5.51 o
 -10   2   8        3.71        8.73      3.31 o
  -9   2   8        0.05       -2.61      2.92 o
  -8   2   8       97.00       98.75      3.15 o
  -7   2   8      164.26      169.56      4.47 o
  -6   2   8        6.75        9.54      3.46 o
  -5   2   8        0.83        0.68      0.89 o
  -4   2   8       58.43       54.75      3.05 o
  -3   2   8      122.98      152.07      2.69 o
  -2   2   8     1118.91     1091.43     15.74 o
  -1   2   8      519.25      511.07      7.61 o
   0   2   8       16.82       10.93      1.04 o
   1   2   8      667.12      781.30     15.07 o
   2   2   8      184.56      187.76      3.57 o
   3   2   8       27.79       38.41      1.15 o
   4   2   8      386.93      428.51      6.67 o
   5   2   8       42.74       34.28      1.60 o
   6   2   8       20.61       26.92      1.46 o
   7   2   8        1.00       -1.12      1.30 o
   8   2   8       54.15       46.68      3.34 o
   9   2   8       33.98       33.82      3.22 o
  10   2   8        1.00        3.42     10.88 o
 -10   3   8       15.89       16.39      2.91 o
  -9   3   8       17.65       15.09      1.86 o
  -8   3   8        4.27        5.00      2.39 o
  -7   3   8      141.76      144.26      4.09 o
  -6   3   8      210.27      223.92      8.14 o
  -5   3   8       68.17       82.96      1.91 o
  -4   3   8       92.48       74.07      1.63 o
  -3   3   8       56.53       54.88      2.63 o
  -2   3   8      972.35      976.23     13.98 o
  -1   3   8     1254.45     1332.33     19.44 o
   0   3   8     1378.81     1402.35     22.88 o
   1   3   8     2414.85     2505.44     35.67 o
   2   3   8      258.00      233.34      3.41 o
   3   3   8       86.31      101.24      2.47 o
   4   3   8       36.43       41.22      3.03 o
   5   3   8       37.14       41.24      1.54 o
   6   3   8       47.18       44.41      2.21 o
   7   3   8        0.25       -0.72      1.89 o
   8   3   8        4.21        2.25      3.19 o
   9   3   8        1.06       -3.23      4.92 o
  10   3   8        0.02       -3.93      3.27 o
 -10   4   8       13.92       15.72      4.08 o
  -9   4   8        8.90       10.38      3.65 o
  -8   4   8        0.01        6.75      8.38 o
  -7   4   8       37.08       31.99      1.62 o
  -6   4   8       21.49       23.87      1.66 o
  -5   4   8        9.89        8.56      0.92 o
  -4   4   8       27.07       25.65      1.97 o
  -3   4   8       73.29       77.02      1.94 o
  -2   4   8      257.41      250.29      4.13 o
  -1   4   8     1218.86     1268.29     24.38 o
   0   4   8        4.30        2.89      0.59 o
   1   4   8      768.84      777.39     10.06 o
   2   4   8        7.20       12.10      0.59 o
   3   4   8        0.02        0.14      0.72 o
   4   4   8      353.34      347.08     14.54 o
   5   4   8      297.74      316.20      6.38 o
   6   4   8        0.05        1.34      1.27 o
   7   4   8        5.01        2.20      1.41 o
   8   4   8        2.40        2.67      1.46 o
   9   4   8      110.41      103.92      6.99 o
 -10   5   8       12.85       16.99      6.14 o
  -9   5   8       43.94       44.29      6.25 o
  -8   5   8       97.97      105.62      5.98 o
  -7   5   8       21.84       20.63      3.31 o
  -6   5   8       42.39       30.62      1.51 o
  -5   5   8      175.80      136.81      8.25 o
  -4   5   8        6.07        9.32      0.82 o
  -3   5   8        9.68       14.86      0.97 o
  -2   5   8       84.92       83.15      1.77 o
  -1   5   8       13.33       13.76      1.94 o
   0   5   8      381.93      431.52      6.77 o
   1   5   8      463.12      501.93      6.87 o
   2   5   8       49.39       45.90      1.22 o
   3   5   8       16.69       10.23      1.77 o
   4   5   8       18.90       17.35      0.99 o
   5   5   8       10.41        8.84      1.40 o
   6   5   8       10.25        8.38      3.23 o
   7   5   8        1.66        0.56      2.06 o
   8   5   8        6.29        6.51      1.83 o
   9   5   8        1.06       -0.33      2.87 o
  -9   6   8       25.70       25.38      2.85 o
  -8   6   8       50.65       65.87      4.12 o
  -7   6   8       15.10       14.05      2.18 o
  -6   6   8        2.70        3.91      0.96 o
  -5   6   8      178.12      162.67      6.59 o
  -4   6   8        0.03       -0.39      1.44 o
  -3   6   8       80.53       88.32      1.61 o
  -2   6   8       81.13       80.80      1.41 o
  -1   6   8       11.84       10.99      1.31 o
   0   6   8      194.83      192.02      3.13 o
   1   6   8       87.97       90.60      2.78 o
   2   6   8       23.98       27.20      0.93 o
   3   6   8      180.93      159.90      3.02 o
   4   6   8      234.62      220.93      9.34 o
   5   6   8       22.23       26.14      1.91 o
   6   6   8        1.09        2.91      1.46 o
   7   6   8       11.42       13.89      2.11 o
   8   6   8        2.94        0.83      1.94 o
  -8   7   8       29.23       25.38      3.15 o
  -7   7   8       17.87       20.26      2.42 o
  -6   7   8        6.80        3.78      2.06 o
  -5   7   8       49.40       40.22      1.70 o
  -4   7   8       50.63       45.83      1.19 o
  -3   7   8      187.03      190.35      4.60 o
  -2   7   8      138.02      138.27      7.46 o
  -1   7   8        2.28        0.53      0.87 o
   0   7   8       64.00       58.98      3.24 o
   1   7   8      516.76      520.95     11.29 o
   2   7   8       29.33       22.99      2.70 o
   3   7   8      194.59      160.81      4.23 o
   4   7   8       94.55       98.71      3.07 o
   5   7   8       32.39       31.74      3.53 o
   6   7   8        3.02        1.78      2.05 o
   7   7   8       43.88       50.02      3.37 o
  -7   8   8        7.62        7.16      2.16 o
  -6   8   8        0.94        4.17      1.95 o
  -5   8   8        1.72       -0.73      1.49 o
  -4   8   8      179.67      174.71      4.70 o
  -3   8   8        1.15        1.64      1.17 o
  -2   8   8        6.93        6.33      3.02 o
  -1   8   8       22.21       23.84      1.21 o
   0   8   8      179.21      177.66      7.24 o
   1   8   8       21.23       24.11      0.79 o
   2   8   8       59.12       56.67      1.66 o
   3   8   8      149.23      125.81      6.02 o
   4   8   8        6.23        5.07      1.78 o
   5   8   8        0.13        2.89      2.79 o
   6   8   8        6.28        2.71      3.49 o
  -6   9   8       17.68       20.07      2.23 o
  -5   9   8       78.06       92.28      9.73 o
  -4   9   8       26.17       31.05      2.69 o
  -3   9   8       40.27       41.25      5.22 o
  -2   9   8        0.07        0.41      1.27 o
  -1   9   8      134.21      128.54      3.34 o
   0   9   8        8.15        8.57      1.22 o
   1   9   8        0.35       -1.68      1.50 o
   2   9   8        0.26        0.40      0.96 o
   3   9   8       22.91       14.73      1.94 o
   4   9   8       34.87       40.51      3.51 o
   5   9   8        6.04        2.49      1.93 o
  -4  10   8        3.96        4.84      2.20 o
  -3  10   8       18.69       19.31      2.07 o
  -2  10   8        2.42        1.08      1.99 o
  -1  10   8        7.78        5.31      1.09 o
   0  10   8       37.66       32.54      1.88 o
   1  10   8        0.95        2.13      1.79 o
   2  10   8       14.04       19.80      3.78 o
   3  10   8       96.64       88.88      6.60 o
 -11   1   9        2.49        2.74      2.79 o
 -10   1   9       94.92      105.55      5.36 o
  -9   1   9       32.52       35.87      2.96 o
  -8   1   9      127.40      127.95      4.15 o
  -7   1   9       76.61       83.33      2.44 o
  -6   1   9     1180.18     1186.17     20.80 o
  -5   1   9       55.21       63.24      1.88 o
  -4   1   9      100.47       99.73      2.21 o
  -3   1   9       13.91        7.41      0.65 o
  -2   1   9     2746.19     2887.16     45.59 o
  -1   1   9       18.52       20.81      1.12 o
   0   1   9       42.91       39.54      4.03 o
   1   1   9       55.15       65.72      1.98 o
   2   1   9     1468.50     1565.51     25.43 o
   3   1   9      279.69      276.63      4.34 o
   4   1   9       31.07       33.42      1.28 o
   5   1   9       11.61       13.90      1.45 o
   6   1   9      921.48      900.30     18.99 o
   7   1   9      234.68      190.64      6.61 o
   8   1   9        0.01       -0.47      2.49 o
   9   1   9        0.16       -2.03      5.22 o
  10   1   9        4.79        5.35      3.10 o
 -11   2   9        1.08       -0.06      3.66 o
 -10   2   9       15.69       21.54      3.75 o
  -9   2   9       13.75       11.29      2.72 o
  -8   2   9        0.98        2.40      2.28 o
  -7   2   9       10.61        9.26      2.17 o
  -6   2   9       92.94       80.47      2.31 o
  -5   2   9       23.21       25.72      1.33 o
  -4   2   9       22.05       26.95      0.93 o
  -3   2   9      189.31      218.83      3.75 o
  -2   2   9        0.42        0.79      1.34 o
  -1   2   9      408.94      385.85      9.40 o
   0   2   9       46.21       37.80      1.25 o
   1   2   9        2.44        8.65      1.28 o
   2   2   9       58.58       56.78      1.39 o
   3   2   9      885.05      909.23     13.60 o
   4   2   9        4.68        3.88      0.98 o
   5   2   9      497.39      515.50     11.89 o
   6   2   9        3.97        2.94      1.60 o
   7   2   9       65.22       58.53      3.22 o
   8   2   9        5.39        9.26      2.41 o
   9   2   9        0.11       -2.33      2.45 o
  10   2   9       18.62       27.28      6.73 o
 -10   3   9        3.62        5.07      3.55 o
  -9   3   9        0.15       -1.71      2.63 o
  -8   3   9       26.86       25.17      2.07 o
  -7   3   9       37.28       32.23      1.83 o
  -6   3   9       89.46       90.64      2.46 o
  -5   3   9       53.85       60.00      2.87 o
  -4   3   9      122.85      131.67      2.50 o
  -3   3   9      341.41      299.86      5.47 o
  -2   3   9      142.88      145.16      2.32 o
  -1   3   9     2163.74     2226.94     28.75 o
   0   3   9      561.35      655.52     14.89 o
   1   3   9      351.98      400.72      6.31 o
   2   3   9      207.32      218.11      3.64 o
   3   3   9      107.83      130.57      7.58 o
   4   3   9       60.40       53.10      1.53 o
   5   3   9       70.23       64.68      2.59 o
   6   3   9        9.82        7.22      2.15 o
   7   3   9       51.49       52.26      3.38 o
   8   3   9        6.07        8.77      2.86 o
   9   3   9        3.52       10.82      3.02 o
 -10   4   9       10.32        9.52      5.89 o
  -9   4   9        9.85       10.12      2.35 o
  -8   4   9        0.54       -0.63      1.42 o
  -7   4   9      105.28       92.45      2.52 o
  -6   4   9      241.58      217.72      8.11 o
  -5   4   9        9.69       10.25      0.98 o
  -4   4   9      241.67      240.02      4.16 o
  -3   4   9      292.74      293.47      8.33 o
  -2   4   9      127.93      123.42      4.73 o
  -1   4   9      317.51      333.38      4.98 o
   0   4   9      638.84      645.98      9.82 o
   1   4   9        4.41        2.40      0.55 o
   2   4   9       29.73       36.58      3.04 o
   3   4   9       42.18       43.44      2.80 o
   4   4   9      286.21      274.39      4.98 o
   5   4   9      166.56      156.98      4.25 o
   6   4   9        9.36        6.66      1.61 o
   7   4   9       48.54       47.54      7.12 o
   8   4   9       60.58       65.09      5.57 o
   9   4   9       75.01       78.85      5.76 o
 -10   5   9        6.66       12.11      4.25 o
  -9   5   9        6.05        3.28      3.45 o
  -8   5   9       62.74       66.60      6.20 o
  -7   5   9        5.33        5.23      1.08 o
  -6   5   9       26.82       18.97      1.28 o
  -5   5   9        8.23       12.30      1.15 o
  -4   5   9      195.95      199.93      5.01 o
  -3   5   9      204.95      183.98      3.72 o
  -2   5   9      124.93      127.83      2.24 o
  -1   5   9      154.60      148.31      2.25 o
   0   5   9      581.78      567.11     10.10 o
   1   5   9       18.98       15.12      1.07 o
   2   5   9       60.98       70.10      1.41 o
   3   5   9       50.37       43.04      1.43 o
   4   5   9      200.75      193.54      4.65 o
   5   5   9        9.26        7.78      3.40 o
   6   5   9       21.21       19.65      1.87 o
   7   5   9        0.14       -4.64      5.71 o
   8   5   9       50.72       52.48      5.29 o
  -9   6   9        0.00        2.33      2.82 o
  -8   6   9       86.15       83.89      6.28 o
  -7   6   9        3.08       -2.54      4.16 o
  -6   6   9       12.39        7.00      1.41 o
  -5   6   9        1.43        0.84      0.87 o
  -4   6   9        0.07        0.04      0.99 o
  -3   6   9      115.80      101.88      2.09 o
  -2   6   9      229.76      234.56      3.55 o
  -1   6   9       87.70       77.41      2.80 o
   0   6   9       15.42       16.99      1.27 o
   1   6   9       24.29       19.73      0.79 o
   2   6   9      102.37       89.20      1.72 o
   3   6   9       33.74       35.74      3.19 o
   4   6   9      219.85      251.52      7.33 o
   5   6   9      277.09      281.41     10.67 o
   6   6   9        2.98        4.54      2.33 o
   7   6   9        0.50       -3.50      2.73 o
   8   6   9        4.47       -3.99      3.04 o
  -8   7   9       14.76       18.11      2.73 o
  -7   7   9       18.43       25.16      2.92 o
  -6   7   9       64.59       57.90      3.06 o
  -5   7   9       84.11       80.01      2.90 o
  -4   7   9        1.45        1.47      0.64 o
  -3   7   9       56.45       57.79      1.39 o
  -2   7   9      170.25      166.34      2.91 o
  -1   7   9      324.52      326.69      4.91 o
   0   7   9        9.87       11.19      1.42 o
   1   7   9      180.38      182.76      6.21 o
   2   7   9       14.00       16.93      1.74 o
   3   7   9        9.90        8.69      1.25 o
   4   7   9      143.79      141.30      6.55 o
   5   7   9       83.95       85.54      4.97 o
   6   7   9        4.19        7.48      3.43 o
   7   7   9       67.93       80.78      6.03 o
  -7   8   9       19.31       18.95      2.92 o
  -6   8   9       20.99       16.77      2.01 o
  -5   8   9        3.95        0.94      2.02 o
  -4   8   9        6.63        8.18      1.44 o
  -3   8   9       30.21       31.65      2.28 o
  -2   8   9       38.77       42.91      1.68 o
  -1   8   9       30.35       30.57      1.96 o
   0   8   9       11.05       10.55      3.71 o
   1   8   9        1.52        2.12      0.60 o
   2   8   9        0.96        1.55      0.83 o
   3   8   9       21.46       24.64      2.52 o
   4   8   9        4.13        3.17      1.67 o
   5   8   9        5.16        1.11      2.10 o
   6   8   9       10.42       13.50      2.85 o
  -6   9   9        1.20        2.30      2.21 o
  -5   9   9       44.21       52.09      4.07 o
  -4   9   9        0.93       -0.04      1.69 o
  -3   9   9        2.15       -2.13      2.21 o
  -2   9   9        3.23        2.61      1.25 o
  -1   9   9        1.86       -1.33      1.91 o
   0   9   9        2.13        2.29      2.00 o
   1   9   9        2.64        2.14      2.09 o
   2   9   9       13.54       13.76      1.14 o
   3   9   9        0.01        0.67      1.57 o
   4   9   9       34.83       35.28      3.37 o
   5   9   9        0.01       -2.33      2.82 o
  -4  10   9       53.02       46.40      4.40 o
  -3  10   9        4.95        2.83      3.77 o
  -2  10   9       28.55       26.56      2.09 o
  -1  10   9        0.86        1.22      1.18 o
   0  10   9       50.02       48.10      2.84 o
   1  10   9        3.63        0.40      4.28 o
   2  10   9        0.42        0.39      3.13 o
   3  10   9       33.93       33.36      4.65 o
 -11   0  10      111.90      118.72      9.58 o
 -10   0  10       20.81       28.55      4.38 o
  -9   0  10      548.02      630.80     24.33 o
  -8   0  10      159.94      179.16      8.58 o
  -7   0  10      828.63      867.49     21.51 o
  -6   0  10      902.12      963.52     24.52 o
  -5   0  10      132.14      131.55      4.10 o
  -4   0  10      733.30      748.11     17.53 o
  -3   0  10     2216.08     2343.82     52.68 o
  -2   0  10      629.57      732.30     17.35 o
  -1   0  10      113.84      112.47      4.58 o
   0   0  10      203.18      171.07      6.82 o
   1   0  10        2.38        4.17      1.22 o
   2   0  10      902.02      924.14     29.45 o
   3   0  10      498.49      565.93     13.47 o
   4   0  10      130.29      129.34      3.56 o
   5   0  10        0.51       -2.50      1.67 o
   6   0  10      408.16      432.98     16.44 o
   7   0  10      183.77      170.30      8.95 o
   8   0  10        6.36        7.94      3.57 o
   9   0  10        6.37        9.11      3.96 o
 -11   1  10        0.18        1.21     10.50 o
 -10   1  10        0.29        5.38      3.45 o
  -9   1  10      303.74      327.31     15.11 o
  -8   1  10       79.85       72.89      4.84 o
  -7   1  10        0.85        0.83      1.74 o
  -6   1  10      101.24      104.50      2.85 o
  -5   1  10      338.23      350.79      6.51 o
  -4   1  10       11.88        8.91      1.23 o
  -3   1  10       82.23       88.10      2.12 o
  -2   1  10      189.03      197.83      3.93 o
  -1   1  10      448.23      478.46      8.07 o
   0   1  10      978.10      977.76     48.34 o
   1   1  10       41.12       32.43      1.32 o
   2   1  10       60.86       49.27      1.48 o
   3   1  10       12.16       11.00      1.32 o
   4   1  10      108.91      115.07      2.45 o
   5   1  10        1.54        0.86      1.25 o
   6   1  10       23.73       16.30      3.92 o
   7   1  10       16.21       13.30      2.32 o
   8   1  10       33.29       33.27      3.27 o
   9   1  10       24.28       29.42      3.65 o
 -11   2  10       38.65       45.61      6.81 o
 -10   2  10        3.29        4.26      4.02 o
  -9   2  10       12.54       16.21      2.95 o
  -8   2  10        2.85        1.39      1.49 o
  -7   2  10      220.79      237.38     10.73 o
  -6   2  10       61.37       57.39      1.95 o
  -5   2  10        0.59        0.07      1.25 o
  -4   2  10      145.52      146.37      2.73 o
  -3   2  10      108.77       98.95      1.95 o
  -2   2  10       16.86       18.57      0.85 o
  -1   2  10        8.36        5.96      0.75 o
   0   2  10       94.63      103.50      3.99 o
   1   2  10      352.30      351.36      9.23 o
   2   2  10       18.52       15.14      0.95 o
   3   2  10        0.09        1.92      1.00 o
   4   2  10       39.31       29.60      2.25 o
   5   2  10      220.93      218.82      5.71 o
   6   2  10      370.77      401.01     28.56 o
   7   2  10       27.51       21.71      2.35 o
   8   2  10       43.82       34.12      8.11 o
   9   2  10        0.80        0.20      6.14 o
 -10   3  10        2.84        6.16      2.54 o
  -9   3  10        1.02        1.84      3.08 o
  -8   3  10       41.27       38.56      2.86 o
  -7   3  10       31.32       29.77      1.71 o
  -6   3  10       19.71       16.39      1.69 o
  -5   3  10       35.53       37.29      1.21 o
  -4   3  10       18.88       15.76      2.18 o
  -3   3  10      140.38      133.12      2.56 o
  -2   3  10       32.27       30.00      2.54 o
  -1   3  10      159.40      138.32      2.79 o
   0   3  10        2.80       -0.60      0.69 o
   1   3  10       41.42       47.85      2.32 o
   2   3  10       24.41       20.19      1.25 o
   3   3  10       74.92       82.55      1.92 o
   4   3  10       26.70       24.64      1.12 o
   5   3  10      225.99      237.20     13.19 o
   6   3  10      114.83      121.59      8.06 o
   7   3  10       10.04        5.69      5.52 o
   8   3  10        0.81        4.40      2.60 o
   9   3  10       16.65       12.24      3.34 o
 -10   4  10       13.25       14.39      4.24 o
  -9   4  10       19.23       14.86      3.20 o
  -8   4  10        7.45        5.51      1.74 o
  -7   4  10        9.53        5.20      1.36 o
  -6   4  10       13.43        9.62      1.04 o
  -5   4  10      223.69      231.67      4.75 o
  -4   4  10        0.57       -0.16      0.81 o
  -3   4  10       57.12       69.13      2.68 o
  -2   4  10       37.42       23.10      0.87 o
  -1   4  10        3.69        3.67      0.68 o
   0   4  10      318.59      314.62     16.50 o
   1   4  10        2.07        5.39      0.84 o
   2   4  10        1.61        0.34      0.55 o
   3   4  10       86.58       77.93      1.51 o
   4   4  10      179.34      181.10      3.52 o
   5   4  10        0.55       -2.07      1.38 o
   6   4  10        5.61        5.97      3.36 o
   7   4  10       27.94       29.50      3.25 o
   8   4  10       29.29       25.26      2.76 o
   9   4  10        0.14       -1.51      3.98 o
  -9   5  10        8.43       10.22      5.34 o
  -8   5  10        6.87        3.44      4.79 o
  -7   5  10      187.36      172.65      4.71 o
  -6   5  10       62.18       58.27      2.12 o
  -5   5  10       23.68       28.78      3.33 o
  -4   5  10       30.84       38.08      2.21 o
  -3   5  10      673.03      712.96     12.52 o
  -2   5  10     1606.65     1631.29     21.72 o
  -1   5  10        0.04       -0.25      0.84 o
   0   5  10        0.89        1.72      1.42 o
   1   5  10      196.38      215.59      3.64 o
   2   5  10       16.14       21.73      2.05 o
   3   5  10      102.03       88.48      1.74 o
   4   5  10       49.53       37.99      1.62 o
   5   5  10      213.62      222.23      5.55 o
   6   5  10       36.58       34.08      3.70 o
   7   5  10        4.03        8.62      3.54 o
   8   5  10       19.30       22.89      4.14 o
  -9   6  10       28.60       25.99      4.63 o
  -8   6  10       24.95       18.75      3.87 o
  -7   6  10       12.86        8.71      3.34 o
  -6   6  10       38.14       33.62      2.33 o
  -5   6  10        0.94        0.32      0.53 o
  -4   6  10       12.18       17.85      1.38 o
  -3   6  10       16.65       16.11      1.96 o
  -2   6  10      560.79      554.23      8.11 o
  -1   6  10      290.86      289.11     18.75 o
   0   6  10      433.28      425.39      5.83 o
   1   6  10      704.64      704.35     14.52 o
   2   6  10        4.01        5.92      0.76 o
   3   6  10       28.40       25.38      1.35 o
   4   6  10       22.15       19.60      2.89 o
   5   6  10      423.78      422.16      9.73 o
   6   6  10      122.34      124.68      4.87 o
   7   6  10        0.49        2.22      2.95 o
   8   6  10       16.40       19.93      3.79 o
  -8   7  10        0.19        8.32      3.48 o
  -7   7  10       46.29       45.69      3.33 o
  -6   7  10        0.29        1.33      1.89 o
  -5   7  10        1.10       -1.56      2.51 o
  -4   7  10        7.27        8.58      4.40 o
  -3   7  10       18.49       17.69      0.72 o
  -2   7  10       61.53       56.63      1.36 o
  -1   7  10       92.65       95.38      2.34 o
   0   7  10        6.56        6.70      1.72 o
   1   7  10       24.81       26.75      1.31 o
   2   7  10       10.86        7.89      1.01 o
   3   7  10       15.60       13.94      1.22 o
   4   7  10       83.91       92.00      5.00 o
   5   7  10      206.43      220.84      9.53 o
   6   7  10       12.31       19.53      3.36 o
   7   7  10       27.20       20.26      3.69 o
  -7   8  10       46.44       57.34      3.73 o
  -6   8  10       17.65       16.48      2.15 o
  -5   8  10       12.94       13.49      2.71 o
  -4   8  10        2.55       -3.28      3.67 o
  -3   8  10        9.48       17.36      2.48 o
  -2   8  10       56.44       54.77      4.27 o
  -1   8  10       23.60       25.90      1.64 o
   0   8  10        7.88        6.60      2.19 o
   1   8  10        4.66        4.37      0.79 o
   2   8  10        0.40       -0.56      0.78 o
   3   8  10        8.49        9.56      1.84 o
   4   8  10        6.88        8.10      1.87 o
   5   8  10       25.37       25.31      3.37 o
   6   8  10       37.36       47.93      5.16 o
  -6   9  10        8.70        7.19      3.14 o
  -5   9  10        3.93        7.55      3.90 o
  -4   9  10       43.35       56.61      3.75 o
  -3   9  10        0.04       -1.28      1.24 o
  -2   9  10        2.41        2.62      1.91 o
  -1   9  10       21.05       19.52      1.93 o
   0   9  10        0.84        2.41      1.40 o
   1   9  10        2.68        2.88      1.95 o
   2   9  10        2.48        1.69      1.47 o
   3   9  10        1.47        3.78      1.83 o
   4   9  10        2.55        6.16      2.44 o
  -3  10  10       12.33       17.58      6.58 o
  -2  10  10        3.28        4.50      4.98 o
  -1  10  10       23.95       23.52      6.40 o
   0  10  10       61.35       62.37      2.81 o
   1  10  10        4.71        4.81      1.56 o
   2  10  10       11.46       10.90      5.02 o
 -11   1  11       39.20       36.53      7.48 o
 -10   1  11       15.61       10.10      2.67 o
  -9   1  11      178.72      192.59      7.02 o
  -8   1  11      112.87      113.74      7.56 o
  -7   1  11      504.69      503.32     10.82 o
  -6   1  11        0.37        0.60      3.09 o
  -5   1  11      482.93      465.19      8.64 o
  -4   1  11      348.65      381.09      7.40 o
  -3   1  11      823.51      906.87     13.26 o
  -2   1  11      177.50      165.78      3.32 o
  -1   1  11      791.94      866.58     16.30 o
   0   1  11      737.55      789.34     13.02 o
   1   1  11      269.85      293.96      5.41 o
   2   1  11       22.87       19.59      1.23 o
   3   1  11      314.13      337.76      5.53 o
   4   1  11       36.67       32.79      1.15 o
   5   1  11      575.44      567.65     12.53 o
   6   1  11       36.84       33.55      2.62 o
   7   1  11      235.56      285.43     39.28 o
   8   1  11       71.76       66.20      4.94 o
   9   1  11        1.69        3.12      5.69 o
 -10   2  11       20.96       16.08      7.48 o
  -9   2  11        0.20        0.77      6.45 o
  -8   2  11       85.31       82.02      2.99 o
  -7   2  11       32.55       37.43      8.02 o
  -6   2  11      314.25      306.88     19.17 o
  -5   2  11      281.49      271.57      4.84 o
  -4   2  11        5.57        7.53      1.63 o
  -3   2  11        0.00        0.70      0.70 o
  -2   2  11      402.57      405.02      6.99 o
  -1   2  11       46.74       51.12      1.71 o
   0   2  11       44.32       28.94      1.62 o
   1   2  11       32.68       24.98      2.16 o
   2   2  11       23.31       27.66      1.63 o
   3   2  11      161.74      172.23      3.29 o
   4   2  11      585.05      590.86     18.16 o
   5   2  11       49.85       44.75      5.89 o
   6   2  11       28.50       19.23      3.14 o
   7   2  11       11.14        9.70      2.40 o
   8   2  11        0.92        1.00      2.66 o
   9   2  11        0.02        3.02      3.77 o
 -10   3  11       63.06       62.93      5.10 o
  -9   3  11       21.87       19.56      3.61 o
  -8   3  11        3.61        4.02      2.92 o
  -7   3  11        0.15        0.18      0.95 o
  -6   3  11       73.79       76.16      2.11 o
  -5   3  11       10.21        7.63      0.83 o
  -4   3  11       55.83       53.42      2.37 o
  -3   3  11      296.37      315.33      6.77 o
  -2   3  11      203.10      213.88      3.43 o
  -1   3  11        0.27        1.18      1.91 o
   0   3  11      132.61      141.82      4.37 o
   1   3  11        6.03        9.26      1.16 o
   2   3  11        0.70       -0.60      1.58 o
   3   3  11        2.53        2.37      2.27 o
   4   3  11      177.37      160.32      3.74 o
   5   3  11       11.70        7.46      1.11 o
   6   3  11       24.41       18.05      3.42 o
   7   3  11        9.11        7.21      2.41 o
   8   3  11        2.63        4.11      4.02 o
   9   3  11        0.00        1.81      3.65 o
 -10   4  11       46.48       70.42      7.75 o
  -9   4  11       93.82       97.66      7.52 o
  -8   4  11        0.03        1.16      2.04 o
  -7   4  11       11.95        7.47      2.27 o
  -6   4  11      170.46      169.27      5.08 o
  -5   4  11        3.36        7.12      1.53 o
  -4   4  11        0.15       -0.08      1.01 o
  -3   4  11      692.96      705.78     10.93 o
  -2   4  11      908.85      931.07     13.61 o
  -1   4  11      209.84      198.28      3.52 o
   0   4  11       50.79       49.92      1.26 o
   1   4  11       94.91      107.28      2.13 o
   2   4  11      178.52      200.63      3.12 o
   3   4  11       24.65       33.52      1.28 o
   4   4  11        9.78        7.58      1.47 o
   5   4  11       32.23       35.25      2.98 o
   6   4  11        6.45        6.71      2.63 o
   7   4  11        6.22        8.88      8.54 o
   8   4  11        1.37       -0.34      4.17 o
  -9   5  11       53.40       64.07      5.97 o
  -8   5  11        0.94       -5.07      3.38 o
  -7   5  11        8.70        7.06      1.69 o
  -6   5  11       37.29       42.85      1.74 o
  -5   5  11       92.70       91.47      2.91 o
  -4   5  11       74.60       71.59      2.01 o
  -3   5  11       81.19       73.59      2.44 o
  -2   5  11      179.72      157.55      4.99 o
  -1   5  11      938.86      970.43     13.47 o
   0   5  11      274.90      257.76      4.60 o
   1   5  11      206.09      205.72      3.08 o
   2   5  11        4.50        0.52      1.00 o
   3   5  11      183.28      159.66      2.98 o
   4   5  11        0.05        1.51      1.03 o
   5   5  11        0.40       -2.19      1.46 o
   6   5  11        2.22        2.69      1.86 o
   7   5  11       17.96       18.96      3.22 o
   8   5  11       16.46       22.05      4.48 o
  -9   6  11        0.71       -3.78      5.51 o
  -8   6  11        0.22        6.38      5.01 o
  -7   6  11       17.81       15.14      3.42 o
  -6   6  11        0.04       -1.49      1.66 o
  -5   6  11      129.99      138.85     12.37 o
  -4   6  11       28.20       30.46      3.41 o
  -3   6  11        0.36        2.35      1.28 o
  -2   6  11      560.35      577.90      9.21 o
  -1   6  11      538.66      542.20      8.42 o
   0   6  11       85.30       88.12      3.12 o
   1   6  11      667.88      623.34     10.05 o
   2   6  11        4.17        1.28      0.68 o
   3   6  11        8.33        3.90      0.82 o
   4   6  11        5.24        5.19      1.52 o
   5   6  11        2.50       -0.21      2.56 o
   6   6  11        1.16        2.89      2.84 o
   7   6  11       92.96       95.76      7.15 o
  -8   7  11        3.12        1.88      2.39 o
  -7   7  11       28.81       31.24      3.58 o
  -6   7  11        0.05        0.73      2.16 o
  -5   7  11        0.26       -1.33      1.51 o
  -4   7  11        4.92        5.85      2.67 o
  -3   7  11       36.84       38.51      2.26 o
  -2   7  11        0.16        0.39      0.89 o
  -1   7  11      305.27      293.84      7.86 o
   0   7  11       16.45       15.25      4.05 o
   1   7  11      223.68      219.96      4.64 o
   2   7  11       68.99       67.21      1.83 o
   3   7  11        4.81        5.65      1.46 o
   4   7  11       12.80       13.06      2.42 o
   5   7  11        2.72        4.90      2.44 o
   6   7  11       56.84       49.71      4.52 o
  -7   8  11        7.06       10.11      3.35 o
  -6   8  11        3.30        3.97      2.55 o
  -5   8  11        0.95       -0.61      2.17 o
  -4   8  11       15.20       17.67      2.13 o
  -3   8  11        8.77        7.84      1.35 o
  -2   8  11       62.14       61.28      2.57 o
  -1   8  11        1.25        1.73      0.86 o
   0   8  11        7.75        5.17      1.42 o
   1   8  11       44.95       35.08      2.57 o
   2   8  11        1.28        0.77      0.94 o
   4   8  11       79.00       76.16      5.47 o
   5   8  11       22.40       20.67      2.78 o
  -5   9  11       86.24       90.63      3.74 o
  -4   9  11       25.98       28.83      3.06 o
  -3   9  11       13.24       11.96      4.43 o
  -2   9  11        9.59        6.43      2.40 o
  -1   9  11       34.59       38.43      2.17 o
   0   9  11       47.82       57.40      4.01 o
   1   9  11        1.63        3.47      1.00 o
   2   9  11        4.15        4.09      1.00 o
   3   9  11        1.28        2.11      1.95 o
   4   9  11        0.67       -1.17      1.68 o
  -3  10  11        1.63        0.63      2.60 o
  -2  10  11        0.22       -0.33      1.41 o
  -1  10  11        0.96       -0.96      1.35 o
   0  10  11        9.16        7.69      1.37 o
   1  10  11       41.68       52.29      2.84 o
   2  10  11       11.85       14.45      4.82 o
 -10   0  12       30.45       25.99      5.85 o
  -9   0  12      146.95      154.53      8.34 o
  -8   0  12      604.78      659.96     24.51 o
  -7   0  12       98.28       98.70      3.70 o
  -6   0  12      391.87      411.84     11.19 o
  -5   0  12      111.33      106.08      4.30 o
  -4   0  12      140.94      123.97      3.98 o
  -3   0  12      460.69      388.58      9.99 o
  -2   0  12      137.16      171.27      4.88 o
  -1   0  12       10.00        9.38      0.55 o
   0   0  12      154.74      179.36      4.99 o
   1   0  12       46.10       38.45      2.87 o
   2   0  12     1221.90     1247.40     28.95 o
   3   0  12        7.49        4.77      1.11 o
   4   0  12      183.55      173.03      3.73 o
   5   0  12        3.06        2.62      2.72 o
   6   0  12      977.17     1070.44     38.52 o
   7   0  12       27.74       31.92      4.29 o
   8   0  12        0.34       -1.61      4.87 o
   9   0  12       23.20       14.34      4.68 o
 -10   1  12        9.78       12.79      3.09 o
  -9   1  12       39.33       38.02      3.46 o
  -8   1  12      189.93      188.54      6.29 o
  -7   1  12        0.17        1.09      4.59 o
  -6   1  12      873.60      911.17     16.38 o
  -5   1  12       26.53       35.33      1.48 o
  -4   1  12      185.44      179.53      3.21 o
  -3   1  12        6.12        5.61      1.43 o
  -2   1  12      303.16      349.09      6.10 o
  -1   1  12       40.86       52.24      1.89 o
   0   1  12      966.84     1006.61     23.23 o
   1   1  12        8.01        8.91      1.23 o
   2   1  12        1.80        2.19      1.95 o
   3   1  12        0.24       -0.87      0.58 o
   4   1  12       97.17      101.39      2.63 o
   5   1  12      185.68      187.54      6.43 o
   6   1  12       62.19       56.83      3.18 o
   7   1  12        1.45        1.57      2.29 o
   8   1  12        3.23        3.77      2.55 o
   9   1  12       18.96       24.35      3.31 o
 -10   2  12        0.05        1.26      2.84 o
  -9   2  12       18.67       21.52      6.23 o
  -8   2  12        1.14        2.64      1.91 o
  -7   2  12       80.09       82.09      2.86 o
  -6   2  12      468.22      495.67     12.04 o
  -5   2  12        0.61        1.88      0.87 o
  -4   2  12       36.13       39.72      2.02 o
  -3   2  12      163.48      182.88      3.33 o
  -2   2  12      190.01      196.45      3.76 o
  -1   2  12       70.29       70.56      1.78 o
   0   2  12       97.40      117.55      2.57 o
   1   2  12       26.89       34.24      1.59 o
   2   2  12        1.82        1.76      1.61 o
   3   2  12      211.76      196.80      5.63 o
   4   2  12      466.46      509.37      9.73 o
   5   2  12        3.67        2.66      0.93 o
   6   2  12        0.24        0.61      2.06 o
   7   2  12       36.27       42.81      3.87 o
   8   2  12       22.01       13.39      3.65 o
   9   2  12        4.93        1.94      3.88 o
 -10   3  12        0.51        0.56      3.67 o
  -9   3  12        7.09        5.94      2.36 o
  -8   3  12        5.04        3.49      1.59 o
  -7   3  12        1.87        2.06      1.16 o
  -6   3  12      166.72      148.66      3.55 o
  -5   3  12        6.60        7.72      1.19 o
  -4   3  12        9.47        5.03      0.95 o
  -3   3  12      183.52      191.02      3.61 o
  -2   3  12       17.59       15.72      0.99 o
  -1   3  12       11.18       12.28      0.98 o
   0   3  12      159.56      141.75      2.73 o
   1   3  12       54.12       59.61      1.42 o
   2   3  12        0.05       -0.60      1.56 o
   3   3  12       18.91       15.60      0.64 o
   4   3  12      197.46      191.77      4.30 o
   5   3  12       49.43       45.25      3.25 o
   6   3  12        0.02        0.41      3.68 o
   7   3  12        1.54        1.47      3.78 o
   8   3  12        5.33        8.47      3.09 o
 -10   4  12       23.30       21.91      4.88 o
  -9   4  12        5.72        4.67      5.28 o
  -8   4  12       14.54       12.45      5.16 o
  -7   4  12       90.62       80.17      2.44 o
  -6   4  12        0.76       -1.84      1.23 o
  -5   4  12      106.64      102.14      4.91 o
  -4   4  12      140.68      127.15      2.85 o
  -3   4  12      144.61      162.81      3.60 o
  -2   4  12      515.18      504.51      7.12 o
  -1   4  12       34.83       34.98      1.27 o
   0   4  12      212.11      210.79      3.44 o
   1   4  12       32.39       38.21      1.27 o
   2   4  12        2.70        5.34      0.75 o
   3   4  12        0.01        2.03      0.64 o
   4   4  12       76.16       58.77      2.59 o
   5   4  12       22.51       16.29      1.40 o
   6   4  12       17.78       16.67      2.23 o
   7   4  12        8.85        4.66      2.67 o
   8   4  12       10.79       14.26      2.78 o
  -9   5  12        0.48        1.49      5.70 o
  -8   5  12        0.79       -3.73      4.66 o
  -7   5  12       66.08       58.02      4.77 o
  -6   5  12      114.22       96.14      2.70 o
  -5   5  12      102.24      103.49      2.57 o
  -4   5  12        3.45        4.46      1.00 o
  -3   5  12      496.82      487.43      9.07 o
  -2   5  12      660.17      678.47     10.35 o
  -1   5  12        2.86        3.50      0.91 o
   0   5  12       43.15       45.04      1.63 o
   1   5  12       25.67       25.78      1.83 o
   2   5  12      333.55      300.40     10.71 o
   3   5  12       11.91        3.10      2.11 o
   4   5  12       33.92       25.25      2.19 o
   5   5  12       12.26       13.06      1.74 o
   6   5  12        1.08        1.32      1.99 o
   7   5  12       72.41       83.11      4.66 o
   8   5  12        0.43        2.22      3.71 o
  -8   6  12        0.90        4.39      3.78 o
  -7   6  12        9.70       10.13      4.79 o
  -6   6  12       12.29       11.50      3.03 o
  -5   6  12        0.11        1.55      1.26 o
  -4   6  12       18.55       18.74      1.20 o
  -3   6  12        1.61        2.47      1.28 o
  -2   6  12       29.76       33.27      1.30 o
  -1   6  12       32.48       28.04      1.14 o
   0   6  12      417.41      428.95      7.19 o
   1   6  12      101.94       93.15      2.02 o
   2   6  12       87.23       71.55      2.02 o
   3   6  12       61.04       49.39      1.68 o
   4   6  12       54.69       51.55      2.28 o
   5   6  12       19.71       21.85      2.48 o
   6   6  12        6.75        9.89      2.90 o
   7   6  12        3.53        5.65      3.26 o
  -8   7  12        7.62       11.70      5.45 o
  -7   7  12        0.78        3.33      2.23 o
  -6   7  12       60.10       60.82      3.43 o
  -5   7  12       22.77       24.72      2.09 o
  -4   7  12      209.22      206.45      5.50 o
  -3   7  12       43.87       43.08      2.03 o
  -2   7  12      119.95      124.78      4.86 o
  -1   7  12       57.41       61.49      1.97 o
   0   7  12      385.10      366.91      6.61 o
   1   7  12        0.00       -0.61      0.89 o
   2   7  12      236.83      231.83      6.81 o
   3   7  12        0.59       -2.67      1.78 o
   4   7  12        4.04        4.05      3.12 o
   5   7  12        6.02       10.36      2.73 o
   6   7  12        7.63        8.66      2.98 o
  -6   8  12        9.31       11.92      1.84 o
  -5   8  12        0.32       -0.51      4.52 o
  -4   8  12       41.32       39.85      2.18 o
  -3   8  12        0.30       -1.93      3.48 o
  -2   8  12       29.22       29.33      1.19 o
  -1   8  12        1.05        0.62      0.86 o
   0   8  12      115.97      110.48      4.41 o
   1   8  12       12.55       13.50      1.47 o
   2   8  12       75.59       77.08      3.40 o
   3   8  12      188.16      187.44      7.14 o
   4   8  12       38.27       36.44      3.24 o
   5   8  12        4.90       -1.84      3.50 o
  -5   9  12        5.59        3.87      2.45 o
  -4   9  12        6.57       14.37      1.85 o
  -3   9  12       10.62       13.85      4.49 o
  -2   9  12        1.03        0.69      1.36 o
  -1   9  12       13.67       13.36      1.96 o
   0   9  12       74.63       72.55      4.75 o
   1   9  12        5.46        4.53      3.44 o
   2   9  12       37.66       36.08      1.65 o
   3   9  12        7.29        6.57      2.18 o
  -2  10  12        5.69        6.87      1.52 o
  -1  10  12        1.15       -0.59      1.66 o
   0  10  12        0.47        1.38      1.59 o
 -10   1  13       24.55       22.97      3.84 o
  -9   1  13       10.59       10.04      3.63 o
  -8   1  13        2.80        5.66      6.53 o
  -7   1  13      148.05      143.08      4.39 o
  -6   1  13      104.07       99.73      2.79 o
  -5   1  13       23.78       23.84      1.17 o
  -4   1  13      249.01      254.68      4.40 o
  -3   1  13        1.54        0.20      1.25 o
  -2   1  13       47.53       67.52      2.08 o
  -1   1  13       31.49       22.06      1.61 o
   0   1  13      223.12      241.56      4.11 o
   1   1  13      589.57      581.35     10.03 o
   2   1  13      310.35      318.64      6.11 o
   3   1  13       11.07       12.14      0.73 o
   4   1  13      141.62      138.67      2.81 o
   5   1  13       31.47       30.50      2.50 o
   6   1  13      507.05      534.81     16.56 o
   7   1  13        3.46        4.81      2.74 o
   8   1  13        7.59       11.83      3.17 o
   9   1  13        0.35       -3.25      2.90 o
 -10   2  13      153.66      151.17      7.31 o
  -9   2  13       99.16       95.86      4.85 o
  -8   2  13        3.81        2.69      1.97 o
  -7   2  13      233.54      241.39     11.01 o
  -6   2  13      119.02      115.82      9.19 o
  -5   2  13       68.09       62.73      2.69 o
  -4   2  13      109.66      120.66      2.48 o
  -3   2  13       77.24       78.05      2.27 o
  -2   2  13       23.48       29.52      1.69 o
  -1   2  13       78.69       75.61      2.29 o
   0   2  13       14.17       14.00      1.58 o
   1   2  13       18.13       13.98      1.20 o
   2   2  13      257.17      251.43      7.42 o
   3   2  13      142.92      155.39      5.73 o
   4   2  13      159.43      165.23      5.60 o
   5   2  13      238.24      243.50      6.19 o
   6   2  13      139.97      138.46     11.75 o
   7   2  13       23.62       23.25      4.03 o
   8   2  13        1.55        6.16      6.03 o
 -10   3  13      120.56      144.15      9.84 o
  -9   3  13       24.20       30.68      3.05 o
  -8   3  13        0.86        0.57      1.47 o
  -7   3  13       58.07       66.64      3.14 o
  -6   3  13       66.66       74.93      2.27 o
  -5   3  13        2.93        6.28      4.10 o
  -4   3  13      124.66      138.29      2.86 o
  -3   3  13     1476.45     1495.83     22.55 o
  -2   3  13      273.65      284.15      5.13 o
  -1   3  13      200.84      201.51      3.51 o
   0   3  13        9.46        8.46      2.12 o
   1   3  13        3.64        0.66      1.17 o
   2   3  13      341.83      359.81      8.48 o
   3   3  13        0.17        0.23      1.19 o
   4   3  13        5.11        7.21      1.17 o
   5   3  13       10.82        7.68      1.22 o
   6   3  13       77.43       78.35      5.28 o
   7   3  13        1.42        1.37      2.30 o
   8   3  13       29.34       29.64      5.41 o
  -9   4  13        0.00        4.60      3.93 o
  -8   4  13        0.69       -3.46      2.84 o
  -7   4  13       10.28        6.72      1.54 o
  -6   4  13        5.81        8.73      2.44 o
  -5   4  13      219.88      203.61      4.35 o
  -4   4  13        2.55        2.52      1.03 o
  -3   4  13       33.92       36.83      1.50 o
  -2   4  13      710.94      720.51     11.15 o
  -1   4  13      179.06      172.05      3.24 o
   0   4  13      773.47      777.01     12.17 o
   1   4  13       44.32       51.72      2.79 o
   2   4  13       52.82       66.53      1.65 o
   3   4  13      212.85      195.28      5.05 o
   4   4  13       20.32       15.09      1.25 o
   5   4  13        1.26        2.14      1.30 o
   6   4  13        5.55        5.31      3.47 o
   7   4  13        0.76       -2.04      2.33 o
   8   4  13        3.88        0.85      6.89 o
  -9   5  13        3.62        0.61      3.72 o
  -8   5  13        2.87        0.28      3.51 o
  -7   5  13       19.16       28.55      5.02 o
  -6   5  13      129.94      136.61      4.00 o
  -5   5  13       10.24        8.38      1.24 o
  -4   5  13      101.02       85.82      2.45 o
  -3   5  13        3.16        2.48      1.41 o
  -2   5  13       90.01       90.39      3.19 o
  -1   5  13       53.39       54.23      1.91 o
   0   5  13      111.90      106.26      2.66 o
   1   5  13       10.97        8.15      0.79 o
   2   5  13       31.41       21.78      1.46 o
   3   5  13        0.88        0.62      0.59 o
   4   5  13       19.24       18.43      1.67 o
   5   5  13       22.11       20.90      2.39 o
   6   5  13        1.44        3.86      2.41 o
   7   5  13        0.67       -1.46      3.69 o
  -8   6  13        7.27       12.80      5.54 o
  -7   6  13        9.33        9.99      3.44 o
  -6   6  13        0.88       -1.19      2.25 o
  -5   6  13       56.15       64.05      4.09 o
  -4   6  13       88.97       98.53      2.66 o
  -3   6  13       15.47       15.67      1.14 o
  -2   6  13      155.22      153.58      3.40 o
  -1   6  13       72.38       67.18      1.77 o
   0   6  13       25.22       20.53      1.13 o
   1   6  13       11.16        6.38      0.91 o
   2   6  13        0.30       -0.33      0.94 o
   3   6  13        0.55        1.61      0.83 o
   4   6  13       32.88       28.42      2.42 o
   5   6  13        1.60        2.06      5.50 o
   6   6  13        0.00        6.05      3.00 o
   7   6  13       17.12       21.21      3.64 o
  -7   7  13       10.18       10.85      2.57 o
  -6   7  13        0.19        0.84      2.65 o
  -5   7  13       16.77       24.90      3.20 o
  -4   7  13        8.11        4.96      1.50 o
  -3   7  13       26.66       27.44      3.64 o
  -2   7  13       14.29       16.47      1.04 o
  -1   7  13        0.98        2.00      0.92 o
   0   7  13       26.41       28.76      1.10 o
   1   7  13      236.24      214.25      5.24 o
   2   7  13       77.60       63.35      2.26 o
   3   7  13      100.19       95.76      3.79 o
   4   7  13      282.54      320.20     15.74 o
   5   7  13       15.26       15.14      3.07 o
   6   7  13       27.57       30.50      4.03 o
  -6   8  13       21.28       27.88      2.66 o
  -5   8  13       44.61       56.01      3.04 o
  -4   8  13        1.99        5.14      1.79 o
  -3   8  13       43.31       43.49      2.18 o
  -2   8  13        6.81        7.17      0.79 o
  -1   8  13       54.13       56.68      1.76 o
   0   8  13        4.70        5.10      0.92 o
   1   8  13      164.18      146.56      5.01 o
   2   8  13        1.20       -0.11      1.01 o
   3   8  13       18.80       19.53      1.78 o
   4   8  13      195.71      207.32     10.73 o
   5   8  13        4.77        9.15      3.70 o
  -4   9  13        0.86       -0.09      4.06 o
  -3   9  13       52.29       45.49      2.52 o
  -2   9  13        3.37        3.96      2.81 o
  -1   9  13        4.02        2.08      2.53 o
   0   9  13       31.01       35.01      2.86 o
   1   9  13      164.95      158.98      7.14 o
   2   9  13        1.50       -0.15      4.87 o
   3   9  13        2.41        5.44      2.40 o
 -10   0  14        0.03        4.26      5.48 o
  -9   0  14       37.02       38.91      5.77 o
  -8   0  14        9.50       -1.11      4.54 o
  -7   0  14        0.12       -1.94      2.72 o
  -6   0  14       17.04       26.91      2.17 o
  -5   0  14       48.99       58.58      1.83 o
  -4   0  14       62.04       53.02      2.82 o
  -3   0  14      170.85      147.21      4.70 o
  -2   0  14        6.41        5.65      1.67 o
  -1   0  14      126.34      169.71      4.85 o
   0   0  14      214.56      222.40      6.23 o
   1   0  14       25.92       30.25      2.05 o
   2   0  14      257.80      258.42      7.66 o
   3   0  14      586.18      549.38     11.88 o
   4   0  14        2.97        6.65      1.04 o
   5   0  14      212.38      230.24     10.63 o
   6   0  14       60.27       65.75      4.95 o
   7   0  14       39.31       24.34      4.19 o
   8   0  14        0.36       -1.00      3.77 o
 -10   1  14        0.46       -4.87      3.25 o
  -9   1  14        0.00        1.00      3.49 o
  -8   1  14       13.45       12.31      2.45 o
  -7   1  14       40.33       35.56      2.61 o
  -6   1  14      163.11      162.17      3.66 o
  -5   1  14       45.35       48.43      3.80 o
  -4   1  14       10.33       14.57      1.38 o
  -3   1  14       50.68       55.67      2.06 o
  -2   1  14        0.55        0.54      1.56 o
  -1   1  14      106.95      111.44      2.67 o
   0   1  14      148.55      138.30      3.04 o
   1   1  14      162.06      182.13      7.56 o
   2   1  14       45.90       52.59      4.37 o
   3   1  14      234.43      248.31      4.07 o
   4   1  14       78.73       78.71      1.79 o
   5   1  14        3.24        6.31      0.96 o
   6   1  14        2.93        2.29      5.24 o
   7   1  14       36.76       35.34      4.57 o
   8   1  14       10.16       14.87      3.49 o
 -10   2  14       61.02       47.26      6.06 o
  -9   2  14      210.43      228.06     12.94 o
  -8   2  14       34.33       29.19      3.16 o
  -7   2  14      376.41      394.76     16.40 o
  -6   2  14       33.91       29.59      2.37 o
  -5   2  14       29.42       24.23      2.17 o
  -4   2  14       18.64       21.27      1.90 o
  -3   2  14      160.80      161.12      3.87 o
  -2   2  14        2.18        3.33      1.17 o
  -1   2  14      116.03       96.44      2.07 o
   0   2  14       37.37       29.73      1.18 o
   1   2  14       17.30       15.61      0.99 o
   2   2  14       59.54       58.75      3.90 o
   3   2  14      407.34      413.17     11.81 o
   4   2  14        0.04       -0.86      1.78 o
   5   2  14       37.01       41.05      7.42 o
   6   2  14       29.71       29.62      2.87 o
   7   2  14      103.86       88.00      4.54 o
   8   2  14       47.92       56.97      4.66 o
 -10   3  14       41.84       45.69      6.25 o
  -9   3  14       20.85       18.65      2.72 o
  -8   3  14        1.78       -0.83      2.15 o
  -7   3  14        1.15        2.30      1.43 o
  -6   3  14      164.70      169.47      4.33 o
  -5   3  14      232.92      219.71      7.72 o
  -4   3  14       22.20       25.87      2.89 o
  -3   3  14      449.90      451.08     11.88 o
  -2   3  14       13.79       18.98      1.44 o
  -1   3  14     1198.39     1188.88     19.99 o
   0   3  14       73.89       71.99      1.97 o
   1   3  14        3.21       -0.25      0.52 o
   2   3  14        2.22        1.41      0.98 o
   3   3  14       22.61       14.00      0.88 o
   4   3  14       44.58       39.09      2.94 o
   5   3  14        4.27        3.49      1.50 o
   6   3  14       41.15       50.08      8.79 o
   7   3  14      281.51      310.54     11.86 o
   8   3  14       11.87       14.54      3.42 o
  -9   4  14       60.37       80.65      8.16 o
  -8   4  14        9.22       12.59      5.39 o
  -7   4  14       81.59       84.67      7.03 o
  -6   4  14       22.96       24.77      1.93 o
  -5   4  14        0.85       -0.92      1.09 o
  -4   4  14       75.41       73.02      2.08 o
  -3   4  14      330.88      339.86      6.87 o
  -2   4  14      277.97      273.33      5.92 o
  -1   4  14      301.64      283.18      5.46 o
   0   4  14        0.02       -3.60      2.87 o
   1   4  14       18.21        9.55      1.05 o
   2   4  14      107.46      113.75      2.69 o
   3   4  14      136.95      120.75      2.42 o
   4   4  14        7.91       10.09      1.37 o
   5   4  14        2.51       -0.78      1.89 o
   6   4  14       13.02       16.46      3.10 o
   7   4  14        1.64       -4.19      6.99 o
  -9   5  14        7.32        0.61      5.61 o
  -8   5  14       42.99       51.19      6.08 o
  -7   5  14        0.46       -4.90      3.27 o
  -6   5  14       40.05       42.70      4.19 o
  -5   5  14       64.54       63.07      2.05 o
  -4   5  14      278.06      286.52      5.85 o
  -3   5  14      313.55      322.27      6.05 o
  -2   5  14       60.82       53.27      1.71 o
  -1   5  14      699.09      703.83     12.44 o
   0   5  14        0.00        0.05      1.33 o
   1   5  14        0.11        0.58      1.36 o
   2   5  14       31.43       31.24      1.25 o
   3   5  14       50.14       53.34      1.74 o
   4   5  14       19.38       18.49      1.86 o
   5   5  14        0.16       -1.05      2.08 o
   6   5  14        9.37        9.46      3.33 o
   7   5  14       27.21       36.35      4.67 o
  -8   6  14        8.88        0.83      3.72 o
  -7   6  14       63.26       56.70      3.96 o
  -6   6  14        0.66        4.09      2.39 o
  -5   6  14        9.99        8.39      2.04 o
  -4   6  14       54.30       55.32      9.73 o
  -3   6  14       15.28       12.55      1.15 o
  -2   6  14        2.25        2.08      0.96 o
  -1   6  14       27.21       28.48      1.43 o
   0   6  14       33.03       37.28      1.31 o
   1   6  14        3.98        2.99      0.82 o
   2   6  14       27.92       25.31      1.28 o
   3   6  14        0.46        1.72      0.84 o
   4   6  14        1.71       -1.88      1.94 o
   5   6  14       97.01       95.23      4.88 o
   6   6  14        0.65       -2.38      2.87 o
  -7   7  14      101.79       98.25      4.81 o
  -6   7  14        5.78        7.87      2.34 o
  -5   7  14       74.83       86.91      4.41 o
  -4   7  14        2.04        1.54      3.25 o
  -3   7  14       38.00       29.14      3.76 o
  -2   7  14       26.80       25.33      3.80 o
  -1   7  14      100.53      100.59      3.15 o
   0   7  14       23.53       19.97      1.20 o
   1   7  14       92.47       85.26      2.62 o
   2   7  14        3.61        3.61      0.99 o
   3   7  14        5.19        8.45      1.91 o
   4   7  14       66.97       72.18      5.70 o
   5   7  14       53.80       46.91      4.29 o
  -6   8  14        0.62       -0.99      3.24 o
  -5   8  14        6.98        9.38      5.00 o
  -4   8  14       48.99       46.08      3.33 o
  -3   8  14      134.17      136.09      4.70 o
  -2   8  14        1.06        0.14      2.14 o
  -1   8  14        0.59       -0.79      1.51 o
   0   8  14       33.91       34.86      1.94 o
   1   8  14      129.83      113.40     11.70 o
   2   8  14        1.39        1.72      1.21 o
   3   8  14        1.34        0.88      1.99 o
   4   8  14       63.12       51.51      4.70 o
  -4   9  14        4.27        2.78      1.50 o
  -3   9  14        2.87        0.77      3.00 o
  -2   9  14       19.21       17.33      1.84 o
  -1   9  14       12.99       12.86      1.68 o
   0   9  14        9.59       10.64      2.39 o
   1   9  14      160.61      177.26      8.03 o
   2   9  14       10.67        6.14      1.58 o
 -10   1  15        2.54       -5.61      5.30 o
  -9   1  15       61.70       64.63      5.95 o
  -8   1  15       12.50       15.17      2.93 o
  -7   1  15       34.84       28.54      5.19 o
  -6   1  15       98.00      112.96      9.83 o
  -5   1  15      193.82      188.70      9.19 o
  -4   1  15       31.39       31.58      1.65 o
  -3   1  15       51.51       52.74      1.95 o
  -2   1  15      286.65      298.66     11.68 o
  -1   1  15      406.20      445.08     12.11 o
   0   1  15       66.53       69.54      2.71 o
   1   1  15       15.51       19.81      1.59 o
   2   1  15       72.62       72.02      2.41 o
   3   1  15      380.66      405.39      6.84 o
   4   1  15       49.60       49.73      1.36 o
   5   1  15        7.14        6.04      2.48 o
   6   1  15       45.44       47.51      3.67 o
   7   1  15        3.26       -0.46      3.04 o
   8   1  15       16.40       16.86      3.62 o
 -10   2  15       78.22       77.64      5.00 o
  -9   2  15       72.09       63.66      4.92 o
  -8   2  15        8.73        9.02      2.84 o
  -7   2  15       96.23       86.40      3.39 o
  -6   2  15      111.94      106.19      2.75 o
  -5   2  15      189.72      186.62      4.02 o
  -4   2  15       37.55       29.77      1.91 o
  -3   2  15        0.70        1.16      1.26 o
  -2   2  15      247.64      273.14      5.40 o
  -1   2  15       26.69       31.71      1.29 o
   0   2  15      329.55      336.33      5.91 o
   1   2  15       35.23       35.26      1.39 o
   2   2  15      104.97      109.61      2.84 o
   3   2  15       13.03       12.40      1.21 o
   4   2  15       77.18       68.73      3.14 o
   5   2  15      131.80      134.47      9.28 o
   6   2  15      107.00      112.68      5.13 o
   7   2  15       20.64       16.85      3.28 o
   8   2  15        7.80        7.38      3.40 o
  -9   3  15       32.30       32.20      4.79 o
  -8   3  15        0.62        1.15      7.20 o
  -7   3  15       11.34       14.76      2.09 o
  -6   3  15      189.50      200.86      4.24 o
  -5   3  15       18.53       18.65      1.21 o
  -4   3  15      341.09      342.64      6.32 o
  -3   3  15      532.23      547.22     14.36 o
  -2   3  15       85.52       78.94      2.74 o
  -1   3  15       47.09       44.10      2.09 o
   0   3  15      350.71      355.33     14.47 o
   1   3  15        0.31        3.10      1.07 o
   2   3  15      241.88      231.26      4.35 o
   3   3  15       29.20       22.00      4.16 o
   4   3  15       63.45       57.78      1.96 o
   5   3  15       14.57       12.94      5.06 o
   6   3  15      265.79      266.51      9.00 o
   7   3  15        1.82        1.94      2.63 o
  -9   4  15        0.00       -3.61      4.33 o
  -8   4  15       74.99       79.58      6.38 o
  -7   4  15        0.40        0.67      2.91 o
  -6   4  15      563.23      588.33     11.49 o
  -5   4  15      117.95      109.39      4.20 o
  -4   4  15       25.42       24.51      1.23 o
  -3   4  15      368.50      390.43      8.70 o
  -2   4  15     1066.79     1166.62     22.98 o
  -1   4  15      160.64      161.73      3.40 o
   0   4  15       40.75       31.71      1.50 o
   1   4  15      232.62      219.38      6.53 o
   2   4  15        6.57        4.57      1.02 o
   3   4  15       26.48       19.08      0.91 o
   4   4  15       36.59       36.56      3.26 o
   5   4  15       53.79       54.84      3.39 o
   6   4  15      118.36      119.46     19.49 o
   7   4  15       18.30       23.70      3.44 o
  -8   5  15        5.03        3.90      3.94 o
  -7   5  15       12.36       10.49      4.81 o
  -6   5  15       12.91       17.69      5.65 o
  -5   5  15        2.17        2.48      1.72 o
  -4   5  15       97.89       97.59      2.71 o
  -3   5  15      115.46      110.62      8.24 o
  -2   5  15        2.01        2.57      1.30 o
  -1   5  15       21.66       16.59      1.58 o
   0   5  15        0.23        0.36      1.50 o
   1   5  15       29.74       20.07      1.30 o
   2   5  15       16.38       19.40      1.12 o
   3   5  15        1.03        0.00      0.56 o
   4   5  15        0.93        1.84      1.46 o
   5   5  15        7.06        5.98      2.57 o
   6   5  15       34.78       40.12      3.36 o
  -8   6  15        0.05       -0.61      6.00 o
  -7   6  15       19.77        9.94      3.85 o
  -6   6  15        2.06        2.16      2.12 o
  -5   6  15        0.00        1.73      1.54 o
  -4   6  15       60.35       59.80      4.16 o
  -3   6  15      275.31      264.69      7.72 o
  -2   6  15       22.88       24.89      1.31 o
  -1   6  15        1.15        0.01      0.88 o
   0   6  15        0.53        0.85      1.58 o
   1   6  15       60.96       45.90      1.52 o
   2   6  15      117.04      116.30      3.38 o
   3   6  15        9.89        7.12      1.71 o
   4   6  15        0.96        2.16      1.84 o
   5   6  15       21.92       25.38      3.60 o
   6   6  15        9.77       12.22      4.90 o
  -7   7  15       10.80       11.10      5.66 o
  -6   7  15       17.71       16.50      3.63 o
  -5   7  15        8.87       12.29      3.16 o
  -4   7  15       16.53       18.96      2.38 o
  -3   7  15        3.21        3.29      2.02 o
  -2   7  15        2.89        2.32      1.56 o
  -1   7  15        2.51        0.91      1.50 o
   0   7  15       31.35       25.28      5.16 o
   1   7  15        5.76        2.91      2.16 o
   2   7  15        4.53        4.51      1.11 o
   3   7  15       26.78       29.68      2.52 o
   4   7  15       24.46       25.08      4.25 o
   5   7  15       36.92       40.41      4.27 o
  -5   8  15       85.05      112.94      4.51 o
  -4   8  15        0.81        0.02      3.09 o
  -3   8  15        3.59        3.99      1.82 o
  -2   8  15       13.70        9.74      1.17 o
  -1   8  15        4.83        5.45      1.05 o
   0   8  15      283.22      289.52     18.56 o
   1   8  15       60.72       62.29      2.34 o
   2   8  15       72.92       74.87      5.54 o
   3   8  15       10.02       12.27      2.04 o
  -3   9  15       12.86       13.12      2.32 o
  -2   9  15        1.57        0.04      1.94 o
  -1   9  15       56.85       55.96      2.85 o
   0   9  15        3.78       -0.37      1.84 o
   1   9  15        1.70       -3.09      2.06 o
 -10   0  16       10.88       11.20      4.64 o
  -9   0  16       56.93       58.02      7.27 o
  -8   0  16       58.89       54.44      4.84 o
  -7   0  16       51.30       55.21      5.54 o
  -6   0  16       16.55        8.32      3.87 o
  -5   0  16        2.80        2.16      1.84 o
  -4   0  16      183.75      200.93      6.55 o
  -3   0  16       88.24       86.93      3.62 o
  -2   0  16       10.31        6.88      2.66 o
  -1   0  16       37.29       44.59      2.59 o
   0   0  16       34.21       38.45      2.68 o
   1   0  16        6.50       11.70      2.34 o
   2   0  16      268.80      275.22      8.16 o
   3   0  16     1029.67     1147.36     27.77 o
   4   0  16      634.55      712.27     26.26 o
   5   0  16       15.50       14.27      3.55 o
   6   0  16        9.95       13.39      3.82 o
   7   0  16       55.76       61.24      5.83 o
   8   0  16       26.76       34.23      5.32 o
  -9   1  16       45.34       48.85      6.20 o
  -8   1  16       25.65       24.15      3.58 o
  -7   1  16        2.97        2.24      2.26 o
  -6   1  16       15.48       16.87      0.86 o
  -5   1  16      205.10      194.11      4.98 o
  -4   1  16      112.52      103.57      3.00 o
  -3   1  16       20.35       15.77      4.46 o
  -2   1  16       65.83       63.38      6.18 o
  -1   1  16      513.54      511.73      9.53 o
   0   1  16      675.82      657.68     10.47 o
   1   1  16       46.33       43.79      2.01 o
   2   1  16       89.51       89.78      3.59 o
   3   1  16      226.86      234.11      4.84 o
   4   1  16      139.48      143.52      3.33 o
   5   1  16        4.35        2.90      2.62 o
   6   1  16        6.29        4.38      4.27 o
   7   1  16        9.41       10.89      3.36 o
   8   1  16        0.03        3.75      4.55 o
  -9   2  16        8.62        8.25      3.15 o
  -8   2  16        0.00        0.26      3.98 o
  -7   2  16       52.73       49.69      3.15 o
  -6   2  16        3.47        2.41      1.03 o
  -5   2  16        0.78        3.58      2.31 o
  -4   2  16      204.51      186.02      4.88 o
  -3   2  16        0.48       -0.33      1.37 o
  -2   2  16       55.40       57.40      5.24 o
  -1   2  16       40.15       37.11      1.22 o
   0   2  16      245.78      242.49      4.92 o
   1   2  16       27.93       31.19      1.83 o
   2   2  16      154.86      154.83      5.09 o
   3   2  16      126.85      124.95      3.33 o
   4   2  16       81.98       74.72      2.66 o
   5   2  16       39.54       36.89      2.26 o
   6   2  16      107.85      107.77      7.88 o
   7   2  16        4.10        5.99      2.90 o
  -9   3  16       92.41       76.56      7.04 o
  -8   3  16       63.80       75.85      8.69 o
  -7   3  16      196.68      189.57     21.82 o
  -6   3  16      310.58      334.46      6.74 o
  -5   3  16       73.88       63.39      1.94 o
  -4   3  16        2.06       -1.02      1.41 o
  -3   3  16       56.88       48.45      2.33 o
  -2   3  16       22.37       20.25      6.52 o
  -1   3  16       89.82       93.80      2.22 o
   0   3  16       40.44       40.64      1.59 o
   1   3  16        7.52        3.61      0.95 o
   2   3  16       10.08        8.10      1.11 o
   3   3  16        0.91       -0.31      1.80 o
   4   3  16       82.06       74.07      2.68 o
   5   3  16        9.22       10.81      5.70 o
   6   3  16      102.67      122.07      7.08 o
   7   3  16       13.00       16.67      3.66 o
  -9   4  16        2.97       16.68      6.33 o
  -8   4  16        0.50       -2.49      5.39 o
  -7   4  16       29.51       30.17      3.00 o
  -6   4  16       39.16       48.32      2.18 o
  -5   4  16       21.72       20.74      1.46 o
  -4   4  16        8.16        6.91      1.23 o
  -3   4  16       93.32      101.92      5.09 o
  -2   4  16        4.48        2.49      1.22 o
  -1   4  16       10.15        9.74      1.08 o
   0   4  16       19.20       18.10      1.26 o
   1   4  16       11.71        6.72      2.85 o
   2   4  16       88.56       78.36      2.09 o
   3   4  16       74.03       73.72      5.71 o
   4   4  16       13.55        9.31      2.72 o
   5   4  16       11.56        9.26      5.95 o
   6   4  16        4.42        4.53      5.07 o
   7   4  16        0.50        4.51      3.23 o
  -8   5  16        2.57       -8.24      5.49 o
  -7   5  16       56.31       42.14      4.93 o
  -6   5  16       32.47       29.55      2.37 o
  -5   5  16        0.16       -0.18      1.58 o
  -4   5  16      301.28      307.12      6.27 o
  -3   5  16      203.69      189.21      4.93 o
  -2   5  16       41.63       46.66      2.17 o
  -1   5  16        1.36        1.58      1.20 o
   0   5  16       95.66       84.99      2.41 o
   1   5  16      157.73      148.22      4.67 o
   2   5  16       16.81       12.16      0.99 o
   3   5  16        7.42        7.73      1.66 o
   4   5  16       22.58       19.14      2.54 o
   5   5  16       22.15       27.32     11.03 o
   6   5  16        9.78       12.64      3.07 o
  -7   6  16       62.49       74.09      6.54 o
  -6   6  16        0.47       -5.27      3.51 o
  -5   6  16       15.23       14.97      2.44 o
  -4   6  16        3.47        1.17      2.15 o
  -3   6  16       67.68       66.60      4.74 o
  -2   6  16        0.04        0.76      1.37 o
  -1   6  16       11.67        7.46      1.26 o
   0   6  16        8.13        8.16      1.46 o
   1   6  16       15.75       14.50      1.42 o
   2   6  16        4.91        4.17      1.16 o
   3   6  16        2.20        4.11      2.12 o
   4   6  16       13.81       14.27      2.59 o
   5   6  16        2.47        4.90      3.17 o
  -6   7  16        1.45       -0.77      3.43 o
  -5   7  16       63.69       62.66      3.83 o
  -4   7  16        9.52        8.75      2.33 o
  -3   7  16       78.65       67.45      5.63 o
  -2   7  16       28.28       25.74      2.07 o
  -1   7  16        0.96        0.57      1.35 o
   0   7  16        0.18        0.12      1.33 o
   1   7  16       33.44       29.34      5.22 o
   2   7  16       33.93       34.14      2.35 o
   3   7  16       18.94       21.63      2.22 o
   4   7  16        3.07        2.49      1.93 o
  -5   8  16       20.23       16.20      2.58 o
  -4   8  16       89.28       89.87      4.27 o
  -3   8  16        1.43        3.99      2.44 o
  -2   8  16        7.11        8.12      1.54 o
  -1   8  16        3.49       -0.26      2.39 o
   0   8  16       18.02       14.86      1.45 o
   1   8  16        2.81        2.43      1.38 o
   2   8  16        8.31        8.10      1.83 o
   3   8  16       35.33       37.90      2.84 o
  -9   1  17        4.53       16.10      7.68 o
  -8   1  17       18.01       21.91      2.90 o
  -7   1  17        3.76        2.53      2.66 o
  -6   1  17       33.23       30.79      2.57 o
  -5   1  17      102.38      103.55      3.56 o
  -4   1  17       20.59       16.19      1.88 o
  -3   1  17       24.97       24.94      2.12 o
  -2   1  17        8.04       10.32      1.87 o
  -1   1  17      332.43      346.32      6.77 o
   0   1  17       26.01       29.11      1.57 o
   1   1  17       18.33       23.90      1.78 o
   2   1  17        4.22        2.22      1.72 o
   3   1  17       82.11       91.30      2.51 o
   4   1  17      161.66      172.66      3.94 o
   5   1  17       14.36       11.43      3.42 o
   6   1  17        0.08       -4.32      2.88 o
   7   1  17       24.33       27.72      3.85 o
  -9   2  17        0.30        1.67      3.15 o
  -8   2  17       76.79       92.28      4.89 o
  -7   2  17        0.27       -3.42      2.72 o
  -6   2  17       65.45       62.09      2.73 o
  -5   2  17       44.30       35.78      2.02 o
  -4   2  17       38.39       34.31      2.77 o
  -3   2  17        5.32        6.90      2.24 o
  -2   2  17       14.34       13.92      2.48 o
  -1   2  17      947.88      955.81     16.11 o
   0   2  17        6.87        6.28      1.80 o
   1   2  17        0.00        0.36      4.10 o
   2   2  17       16.02       12.53      1.33 o
   3   2  17       40.58       31.66      1.95 o
   4   2  17        5.57        7.10      1.36 o
   5   2  17        8.31        3.25      4.30 o
   6   2  17        2.90        6.30      3.87 o
   7   2  17       14.00       12.27      4.13 o
  -9   3  17        0.00       11.45      6.25 o
  -8   3  17        0.01        0.59      2.55 o
  -7   3  17        2.26        1.17      2.19 o
  -6   3  17        2.17        0.48      2.67 o
  -5   3  17        0.27        3.96      5.36 o
  -4   3  17        0.36       -1.74      1.74 o
  -3   3  17       35.02       36.43      2.09 o
  -2   3  17      233.52      243.50      6.09 o
  -1   3  17      123.85      133.48      3.06 o
   0   3  17      101.26       89.57      2.50 o
   1   3  17      161.22      148.23      3.10 o
   2   3  17      115.42      128.55      2.84 o
   3   3  17       43.39       35.95      3.85 o
   4   3  17        2.98        2.26      1.48 o
   5   3  17      154.60      155.74      6.38 o
   6   3  17       23.58       25.33      4.56 o
   7   3  17       13.25        6.80      6.28 o
  -8   4  17       14.34       25.99      4.63 o
  -7   4  17       62.70       53.78      6.56 o
  -6   4  17       21.71       20.46      3.81 o
  -5   4  17       58.29       50.70      1.89 o
  -4   4  17        0.00       -1.30      1.75 o
  -3   4  17      220.88      202.26     13.84 o
  -2   4  17       18.45       14.02      1.62 o
  -1   4  17       11.87       13.35      4.31 o
   0   4  17        6.87        9.32      1.72 o
   1   4  17      223.80      229.26      4.96 o
   2   4  17       12.19        4.84      1.29 o
   3   4  17      104.53      102.13      2.71 o
   4   4  17        0.11        1.22      2.33 o
   5   4  17      103.70      100.90      5.76 o
   6   4  17        6.10        4.72      2.67 o
  -8   5  17        1.93        7.00      4.18 o
  -7   5  17       86.01      115.34      9.60 o
  -6   5  17        1.90       -1.17      4.67 o
  -5   5  17       45.65       38.26      4.15 o
  -4   5  17       26.26       21.08      5.53 o
  -3   5  17      391.74      399.11     13.17 o
  -2   5  17       39.01       37.32      1.68 o
  -1   5  17       36.09       33.80      2.06 o
   0   5  17        0.45        0.73      2.60 o
   1   5  17        0.04       -1.09      1.12 o
   2   5  17        9.99        8.78      0.82 o
   3   5  17       76.37       72.82      3.69 o
   4   5  17        0.31       -1.39      2.11 o
   5   5  17        0.13        1.71      4.22 o
   6   5  17        4.83        7.57      4.02 o
  -7   6  17       45.60       60.42      6.95 o
  -6   6  17      156.94      181.57     11.25 o
  -5   6  17       64.56       71.93      5.69 o
  -4   6  17        2.02        0.50      2.89 o
  -3   6  17       19.58       13.17      3.24 o
  -2   6  17       27.12       30.68      2.02 o
  -1   6  17      136.10      136.26     11.34 o
   0   6  17       23.65       25.84      1.51 o
   1   6  17       13.53        9.56      1.16 o
   2   6  17       27.14       22.54      2.83 o
   3   6  17        7.25        9.66      2.41 o
   4   6  17        1.10        0.39      2.29 o
  -6   7  17        0.67        2.16      3.65 o
  -4   7  17        0.14        6.23      4.62 o
  -3   7  17       64.07       62.88      6.03 o
  -2   7  17       64.73       58.36      2.62 o
  -1   7  17        9.76       12.69      1.51 o
   0   7  17       13.08       11.70      1.24 o
   1   7  17        4.35        7.29      1.72 o
   2   7  17        0.31       -0.50      1.94 o
   3   7  17        0.78        0.56      2.06 o
   4   7  17        0.31       -0.83      1.99 o
  -4   8  17        0.00       -1.55      2.49 o
  -3   8  17        5.87       14.05      2.90 o
  -2   8  17       22.75       16.47      1.61 o
  -1   8  17        1.20        0.31      1.24 o
   0   8  17        4.56       10.06      1.28 o
   1   8  17      102.38      107.71      4.60 o
   2   8  17       51.62       54.18      4.68 o
  -9   0  18        0.02       -1.78      4.12 o
  -8   0  18        0.01        8.06      3.85 o
  -7   0  18        0.09        0.44      4.87 o
  -6   0  18        0.32       -0.39      3.13 o
  -5   0  18       84.09       96.63      6.30 o
  -4   0  18      165.47      145.05      7.36 o
  -3   0  18       33.14       18.75      3.23 o
  -2   0  18      129.36      126.64      4.53 o
  -1   0  18        6.88       10.22      2.38 o
   0   0  18      978.79      984.92     33.21 o
   1   0  18      100.30      102.43      5.28 o
   2   0  18        1.61       -3.17      3.85 o
   3   0  18       96.70      117.42      4.20 o
   4   0  18        0.63        0.67      3.13 o
   5   0  18       70.11       71.30      6.17 o
   6   0  18       40.39       47.11      5.12 o
   7   0  18        5.45       25.83      6.74 o
  -9   1  18        0.05       -4.72      3.14 o
  -8   1  18        0.23        1.71      3.85 o
  -7   1  18       49.00       47.72      3.93 o
  -6   1  18        9.89       12.57      3.88 o
  -5   1  18      139.12      135.66      6.50 o
  -4   1  18       73.07       79.05      2.96 o
  -3   1  18       66.38       68.85      7.40 o
  -2   1  18        3.55        2.45      1.73 o
  -1   1  18      242.42      235.35      5.58 o
   0   1  18        5.45        3.31      1.78 o
   1   1  18        2.44        0.22      2.72 o
   2   1  18      316.00      352.21     10.09 o
   3   1  18      149.58      146.87      5.78 o
   4   1  18        0.28       -1.85      2.54 o
   5   1  18       13.75       13.79      5.21 o
   6   1  18        1.52       -0.82      2.72 o
   7   1  18       38.88       38.92      3.89 o
  -9   2  18        5.82        2.14      3.09 o
  -8   2  18        0.08       -4.67      3.11 o
  -7   2  18        0.93       -2.07      4.78 o
  -6   2  18        7.08        0.06      0.55 o
  -5   2  18       29.67       26.38      4.71 o
  -4   2  18      239.38      247.52      6.95 o
  -3   2  18      200.58      202.39      5.18 o
  -2   2  18      125.55      125.73      4.70 o
  -1   2  18       95.89       93.92      2.51 o
   0   2  18      127.58      132.38      3.11 o
   1   2  18        1.38        1.77      1.64 o
   2   2  18        1.63        2.10      1.40 o
   3   2  18        7.45        8.87      1.67 o
   4   2  18        9.51        7.80      1.53 o
   5   2  18        7.09        9.99      3.36 o
   6   2  18        1.01        0.77      3.17 o
  -8   3  18        0.05       -2.49      3.33 o
  -7   3  18       15.37       10.46      2.97 o
  -6   3  18       13.44       15.60      2.74 o
  -5   3  18       80.03       71.26      9.44 o
  -4   3  18      202.89      208.04      5.94 o
  -3   3  18      110.24      112.81      3.53 o
  -2   3  18       66.42       67.95      2.95 o
  -1   3  18       13.38       13.06      1.29 o
   0   3  18       97.86       92.47      2.60 o
   1   3  18        0.56        0.05      1.08 o
   2   3  18       64.80       66.10      1.98 o
   3   3  18        1.12        1.28      1.89 o
   4   3  18        6.07        3.78      2.23 o
   5   3  18       15.51       24.36      3.46 o
   6   3  18       83.38       81.66      4.69 o
  -8   4  18        4.50        3.33      5.93 o
  -7   4  18        0.35       -1.78      3.62 o
  -6   4  18       16.09       15.57      2.41 o
  -5   4  18        4.17        3.11      2.93 o
  -4   4  18       46.75       35.18      2.10 o
  -3   4  18        0.12       -0.97      1.86 o
  -2   4  18       22.74       20.07      1.79 o
  -1   4  18        0.69        0.40      1.02 o
   0   4  18       12.39       11.98      1.68 o
   1   4  18        6.69        4.97      1.36 o
   2   4  18       50.18       46.93      4.70 o
   3   4  18       21.88       19.47      2.50 o
   4   4  18       58.98       67.21      5.38 o
   5   4  18       17.84       19.26      3.30 o
   6   4  18       75.31       79.26      7.80 o
  -7   5  18        0.22        1.39      3.95 o
  -6   5  18       93.87       75.91      6.62 o
  -5   5  18        0.89        5.83      3.38 o
  -4   5  18       17.32       23.97      3.87 o
  -3   5  18        0.45        0.59      3.00 o
  -2   5  18       68.24       58.72      3.34 o
  -1   5  18        1.30        1.61      0.91 o
   0   5  18        3.67        2.78      1.57 o
   1   5  18        3.43        2.53      3.33 o
   2   5  18       67.07       55.29      2.01 o
   3   5  18        7.82        7.89      2.51 o
   4   5  18        4.92        1.72      2.17 o
   5   5  18        7.19        9.61      5.54 o
  -6   6  18      156.93      172.44     11.16 o
  -5   6  18       12.94        4.23      4.84 o
  -4   6  18       68.46       66.35      5.59 o
  -3   6  18        0.79        2.01      3.00 o
  -2   6  18       75.06       66.65      3.13 o
  -1   6  18        6.02        7.56      1.78 o
   0   6  18       14.00       12.09      1.82 o
   1   6  18        3.51        3.73      1.32 o
   2   6  18       67.90       76.16      3.90 o
   3   6  18        1.54       -0.11      2.85 o
   4   6  18        1.70        0.11      3.13 o
  -5   7  18       52.76       40.89      4.95 o
  -4   7  18       33.69       27.22      5.29 o
  -3   7  18        0.34       -0.06      4.38 o
  -2   7  18        3.58        0.88      1.40 o
  -1   7  18        5.21        6.57      1.36 o
   0   7  18       11.08       16.06      3.17 o
   1   7  18       38.90       48.73      5.20 o
   2   7  18       29.19       32.17      2.62 o
   3   7  18       23.70       27.37      2.65 o
  -2   8  18       30.23       32.25      2.79 o
  -1   8  18       19.56       21.08      1.85 o
   0   8  18       17.70       19.59      1.85 o
  -8   1  19       53.00       61.03      3.99 o
  -7   1  19       21.58       24.79      2.93 o
  -6   1  19        2.79       -1.39      3.45 o
  -5   1  19       79.68       79.77      4.92 o
  -4   1  19      321.38      332.82      9.42 o
  -3   1  19        0.00       -2.25      2.27 o
  -2   1  19       20.90       23.31      1.95 o
  -1   1  19      340.51      363.94      9.65 o
   0   1  19      362.76      368.44      8.09 o
   1   1  19        1.64        0.31      0.94 o
   2   1  19      332.59      358.94     10.28 o
   3   1  19       17.69       20.50      1.95 o
   4   1  19       98.06       95.14      4.59 o
   5   1  19       24.09       22.16      5.69 o
   6   1  19        0.12       -4.32      3.31 o
  -8   2  19       39.16       35.48      3.51 o
  -7   2  19        7.38        9.34      2.56 o
  -6   2  19      118.85      111.60      4.62 o
  -5   2  19       34.55       37.85      7.10 o
  -4   2  19      141.50      135.06     10.18 o
  -3   2  19      158.72      156.06      6.48 o
  -2   2  19      208.13      206.54      5.34 o
  -1   2  19       32.92       35.31      3.57 o
   0   2  19        0.08       -0.54      1.08 o
   1   2  19       63.71       72.08      2.60 o
   2   2  19       18.46       19.23      1.86 o
   3   2  19       37.78       31.44      4.49 o
   4   2  19        0.00       -0.17      2.46 o
   5   2  19        4.42        6.01      2.74 o
   6   2  19        2.44        5.63      3.06 o
  -8   3  19       22.09       25.31      6.08 o
  -7   3  19       56.21       58.56      4.85 o
  -6   3  19      135.12      139.37      9.14 o
  -5   3  19      115.56      114.34      6.53 o
  -4   3  19       28.97       26.55      5.32 o
  -3   3  19       12.56       14.37      1.89 o
  -2   3  19      155.10      158.85      4.68 o
  -1   3  19       26.00       28.45      3.19 o
   0   3  19       48.87       42.22      1.79 o
   1   3  19       18.55       14.34      1.41 o
   2   3  19        0.16       -3.33      3.58 o
   3   3  19        3.28        3.29      2.89 o
   4   3  19        1.79        3.84      2.34 o
   5   3  19       14.26       12.03      3.31 o
   6   3  19        0.09        0.38      7.11 o
  -7   4  19        4.58       -2.33      5.33 o
  -6   4  19       39.41       27.22      5.75 o
  -5   4  19       34.17       39.78      3.71 o
  -4   4  19       21.20       16.22      2.55 o
  -3   4  19       32.10       33.58      3.44 o
  -2   4  19        0.03        0.52      3.36 o
  -1   4  19       78.11       76.95      2.54 o
   0   4  19       12.05       12.96      1.32 o
   1   4  19       29.39       17.93      1.61 o
   2   4  19       73.01       83.77      3.96 o
   3   4  19        0.22        2.27      2.38 o
   4   4  19        2.04        0.83      2.26 o
   5   4  19       24.19       25.38      4.53 o
  -7   5  19       50.59       59.50      7.36 o
  -6   5  19       24.32       21.21      4.39 o
  -5   5  19       16.74       26.37      5.43 o
  -4   5  19       34.69       41.85      4.82 o
  -3   5  19        1.99       -1.33      4.72 o
  -2   5  19        6.67        4.32      2.57 o
  -1   5  19        1.47        1.74      4.71 o
   0   5  19        4.52        3.52      1.84 o
   1   5  19        2.05        1.08      1.87 o
   2   5  19       66.76       67.06      3.05 o
   3   5  19        0.94        4.23      2.12 o
   4   5  19        0.61       -0.33      2.65 o
  -6   6  19       87.71       91.15      7.12 o
  -5   6  19       50.77       48.87      6.35 o
  -4   6  19      103.98       98.99      6.97 o
  -3   6  19        8.14       -1.17      4.72 o
  -2   6  19        6.47        6.65      4.50 o
  -1   6  19        2.12        4.96      1.45 o
   0   6  19       98.05      102.68      4.69 o
   1   6  19        8.13        3.39      3.15 o
   2   6  19        0.10        3.33      2.07 o
   3   6  19       19.66       12.64      2.33 o
  -4   7  19       47.28       38.45      5.92 o
  -3   7  19       57.78       48.46      5.92 o
  -2   7  19        4.31        4.77      3.32 o
  -1   7  19       45.24       58.58      3.77 o
   0   7  19       34.22       41.23      2.02 o
   1   7  19        0.10       -0.44      3.34 o
   2   7  19        2.24       -1.94      2.49 o
  -8   0  20        2.02       -2.27      3.93 o
  -7   0  20       31.49       40.13      6.14 o
  -6   0  20        0.36       -5.33      3.55 o
  -5   0  20      312.44      295.36     12.04 o
  -4   0  20       79.28       74.48      4.89 o
  -3   0  20       53.07       44.39      4.07 o
  -2   0  20      130.97      121.33      6.40 o
  -1   0  20      913.76     1044.27     37.09 o
   0   0  20        2.44        1.66      0.77 o
   1   0  20       94.66       95.32      5.38 o
   2   0  20       39.69       47.42      4.42 o
   3   0  20      508.30      533.77     20.32 o
   4   0  20        0.01       -0.44      2.99 o
   5   0  20        0.35       -1.11      3.82 o
   6   0  20       50.73       39.29      5.51 o
  -8   1  20       12.11       13.09      4.17 o
  -7   1  20       14.49       22.03      4.49 o
  -6   1  20        6.16        5.48      6.07 o
  -5   1  20       18.84       21.19      2.65 o
  -4   1  20        2.52        9.20      9.77 o
  -3   1  20       32.76       36.87      3.07 o
  -2   1  20        7.87        7.00      3.39 o
  -1   1  20        0.25       -0.61      2.43 o
   0   1  20        3.25        7.17      3.89 o
   1   1  20       25.31       24.98      1.70 o
   2   1  20      168.96      170.45      4.64 o
   3   1  20       85.79       91.92      4.27 o
   4   1  20        3.13        2.97      6.26 o
   5   1  20        0.70        2.00      5.00 o
   6   1  20        2.27       -0.38      3.56 o
  -8   2  20        1.56        5.08      4.02 o
  -7   2  20       11.59        6.65      6.62 o
  -6   2  20        2.54       -0.31      1.39 o
  -5   2  20       17.76       16.02      3.01 o
  -4   2  20       60.97       56.18      3.20 o
  -3   2  20       64.73       70.58      6.63 o
  -2   2  20        3.38        2.79      2.20 o
  -1   2  20        4.80        6.81      2.51 o
   0   2  20       31.25       26.48      1.80 o
   1   2  20        3.31        2.22      1.41 o
   2   2  20      102.01      102.13      4.52 o
   3   2  20      167.36      182.91      7.05 o
   4   2  20        5.01        6.16      2.88 o
   5   2  20       58.84       61.48      4.38 o
  -7   3  20        3.09        7.08      4.08 o
  -6   3  20       42.15       37.41      3.59 o
  -5   3  20        2.39       -1.34      2.19 o
  -4   3  20       22.72       27.69      5.88 o
  -3   3  20       45.81       45.14      2.59 o
  -2   3  20       38.36       39.27      2.24 o
  -1   3  20      127.52      115.72      3.08 o
   0   3  20      135.90      126.93      4.19 o
   1   3  20       10.32        7.06      8.21 o
   2   3  20        0.58       -0.88      2.28 o
   3   3  20        6.08        2.88      3.20 o
   4   3  20       10.00       15.19      2.62 o
   5   3  20        2.74        6.33      2.91 o
  -7   4  20       75.73       74.74      7.22 o
  -6   4  20        5.33       10.61      4.13 o
  -5   4  20       24.82       26.67      4.69 o
  -4   4  20       10.41       12.30      2.96 o
  -3   4  20       38.64       37.79      3.04 o
  -2   4  20       21.76       21.07      3.07 o
  -1   4  20        0.01        1.16      2.36 o
   0   4  20       32.53       31.09      1.79 o
   1   4  20       40.40       43.04      3.44 o
   2   4  20        0.59        2.88      2.02 o
   3   4  20       12.46       18.62      2.89 o
   4   4  20        9.72       12.27      2.61 o
  -6   5  20       13.63        5.94      5.56 o
  -5   5  20       97.99      117.26      7.91 o
  -4   5  20        4.13        3.28      4.89 o
  -3   5  20        5.76       -3.67      4.65 o
  -2   5  20       31.32       29.28      5.32 o
  -1   5  20       70.81       64.42      4.79 o
   0   5  20       40.71       39.01      2.64 o
   1   5  20       91.90      116.30      8.20 o
   2   5  20        5.18        3.67      2.46 o
   3   5  20        0.98        4.45      2.27 o
   4   5  20       74.79       79.32      4.52 o
  -5   6  20        2.21        2.84      3.79 o
  -4   6  20       57.36       57.68      6.90 o
  -3   6  20        0.08       -6.96      4.72 o
  -2   6  20       41.91       46.50      5.59 o
  -1   6  20       29.43       20.26      3.69 o
   0   6  20       21.11       22.47      3.89 o
   1   6  20       34.66       53.67      5.68 o
   2   6  20        1.79        2.94      2.22 o
  -3   7  20       30.37       28.48      5.57 o
  -2   7  20        0.55       -0.11      3.47 o
  -1   7  20        8.38        8.28      2.06 o
   0   7  20        9.34        7.28      2.05 o
  -7   1  21        0.33        3.53      2.92 o
  -6   1  21        0.89       -3.64      2.42 o
  -5   1  21       12.16       25.05      5.56 o
  -4   1  21       50.54       50.07      3.16 o
  -3   1  21       23.05       26.77      2.98 o
  -2   1  21       39.07       41.01      9.08 o
  -1   1  21      163.10      166.08      6.18 o
   0   1  21      181.50      200.57      6.75 o
   1   1  21        4.79        4.96      2.55 o
   2   1  21       74.84       73.09      5.24 o
   3   1  21       57.20       58.48      3.74 o
   4   1  21       91.42       87.54      5.21 o
   5   1  21        1.41        1.17      3.29 o
  -7   2  21        0.01        1.73      4.24 o
  -6   2  21        0.01       -1.21      4.16 o
  -5   2  21       66.89       69.51      4.34 o
  -4   2  21        8.54        6.18      3.38 o
  -3   2  21        8.37        4.29      4.47 o
  -2   2  21        5.80       11.14      4.22 o
  -1   2  21       14.79       16.10      4.97 o
   0   2  21        8.57        5.04      3.69 o
   1   2  21        0.47       -2.07      3.56 o
   2   2  21        0.10        1.65      4.09 o
   3   2  21       17.75       19.24      2.57 o
   4   2  21        3.59       -0.67      2.95 o
   5   2  21        1.76        0.14      6.33 o
  -7   3  21        0.00        4.11      4.32 o
  -6   3  21       14.79       22.12      3.79 o
  -5   3  21        6.11        2.13      2.84 o
  -4   3  21        5.75        6.06      2.74 o
  -3   3  21        2.75        4.01      5.80 o
  -2   3  21        0.05        2.88      2.04 o
  -1   3  21        1.28       -0.16      2.70 o
   0   3  21       28.67       30.67      2.83 o
   1   3  21      112.18      111.03      4.92 o
   2   3  21        4.26        2.13      2.10 o
   3   3  21        3.12        9.83      2.67 o
   4   3  21        1.19        3.78      2.55 o
  -6   4  21       17.39       10.90      4.23 o
  -5   4  21       64.08       64.19      6.93 o
  -4   4  21        0.00        0.39      3.57 o
  -3   4  21        9.89        5.54      2.46 o
  -2   4  21        7.22       10.70      2.19 o
  -1   4  21       13.30       14.79      5.51 o
   0   4  21        0.72        2.42      2.40 o
   1   4  21        0.56       -0.58      5.65 o
   2   4  21        2.00        1.02      2.53 o
   3   4  21        0.02       -1.28      2.33 o
   4   4  21        0.17       -1.78      3.06 o
  -5   5  21        6.48        5.07      3.96 o
  -4   5  21       23.20       23.68      5.73 o
  -3   5  21       15.48       16.56      5.46 o
  -2   5  21        3.98       -0.72      4.84 o
  -1   5  21        1.02        3.55      3.54 o
   0   5  21       43.58       58.47      6.04 o
   1   5  21       92.37      107.16      7.40 o
   2   5  21        8.24        8.40      2.33 o
   3   5  21        0.46        1.06      2.78 o
  -4   6  21        0.00        0.22      5.25 o
  -3   6  21        0.08        2.45      5.02 o
  -2   6  21       49.16       40.79      6.38 o
  -1   6  21       10.04        7.32      3.43 o
   0   6  21       22.80       18.95      5.32 o
   1   6  21        9.04       15.14      3.71 o
  -7   0  22        6.04       12.74      5.69 o
  -6   0  22        0.09        6.65      5.23 o
  -5   0  22       58.66       54.00      5.26 o
  -4   0  22       56.10       51.83      5.90 o
  -3   0  22       12.19        6.01      4.60 o
  -2   0  22       52.24       52.80      4.77 o
  -1   0  22      125.85      144.33      7.70 o
   0   0  22      450.74      501.56     20.03 o
   1   0  22        5.34        9.61      3.56 o
   2   0  22       41.66       30.99      5.31 o
   3   0  22        0.81       -2.89      3.22 o
   4   0  22        4.17        7.57      5.00 o
  -7   1  22        0.54        2.13      2.79 o
  -6   1  22        1.84       -0.14      6.47 o
  -5   1  22       30.55       28.19      6.99 o
  -4   1  22      104.83      107.21      5.41 o
  -3   1  22       32.49       34.46      6.17 o
  -2   1  22        8.25        8.49      2.67 o
  -1   1  22        8.93       10.15      2.64 o
   0   1  22        0.10        5.27      6.15 o
   1   1  22       27.91       29.65      3.57 o
   2   1  22       34.34       35.48      8.30 o
   3   1  22       19.25       18.67      3.11 o
   4   1  22       10.16        6.67      3.04 o
  -7   2  22        4.87        2.62      3.21 o
  -6   2  22       16.40       16.39      3.44 o
  -5   2  22        7.83       13.27      2.78 o
  -4   2  22        7.57       11.98      2.97 o
  -3   2  22       11.10        9.73      6.56 o
  -2   2  22       10.71        9.26      2.43 o
  -1   2  22      178.19      174.96     10.64 o
   0   2  22      203.79      217.27      7.83 o
   1   2  22       20.34       21.12      2.99 o
   2   2  22        0.48       -0.83      2.59 o
   3   2  22        0.35       -0.83      2.67 o
   4   2  22       77.50       79.58      5.32 o
  -6   3  22        3.52        2.27      4.27 o
  -5   3  22        7.88        6.31      3.06 o
  -4   3  22       16.70       12.94      6.15 o
  -3   3  22       37.11       39.42      3.91 o
  -2   3  22       36.99       26.87      2.86 o
  -1   3  22       20.50       16.36      2.44 o
   0   3  22       21.92       17.11      4.41 o
   1   3  22       42.93       47.46      3.33 o
   2   3  22       38.41       40.91     10.42 o
   3   3  22        2.61        6.31      2.95 o
  -5   4  22       10.67       12.11      5.70 o
  -4   4  22       10.49       13.39      3.87 o
  -3   4  22        2.08        7.28      3.38 o
  -2   4  22        1.52        3.69      2.17 o
  -1   4  22        2.59        2.20      5.36 o
   0   4  22        0.00        0.10      2.42 o
   1   4  22        0.77        0.22      2.14 o
   2   4  22        0.08       -3.96      3.15 o
   3   4  22       13.87       13.34      2.83 o
  -4   5  22        0.73        0.44      3.75 o
  -3   5  22       41.99       49.18      6.69 o
  -2   5  22        2.96       14.27      5.18 o
  -1   5  22        0.12       -1.39      3.62 o
   0   5  22       34.94       40.04      4.72 o
   1   5  22       23.93       17.86      5.48 o
   2   5  22        0.10        2.11      2.49 o
  -2   6  22      147.10      168.36     11.03 o
  -1   6  22        0.28        4.11      5.17 o
  -6   1  23       22.62       27.17      4.28 o
  -5   1  23      285.35      286.52     11.32 o
  -4   1  23      162.77      159.30      7.18 o
  -3   1  23        0.03       -4.16      2.77 o
  -2   1  23       13.99       13.89      2.96 o
  -1   1  23       97.89       90.54      4.81 o
   0   1  23        0.96       -4.01      2.67 o
   1   1  23        4.16        0.82      3.77 o
   2   1  23       17.13       15.10      3.07 o
   3   1  23       22.27       22.54      4.00 o
  -6   2  23       14.71       10.24      2.96 o
  -5   2  23       15.59       14.15      3.19 o
  -4   2  23       62.54       64.63      4.10 o
  -3   2  23       28.97       25.72      2.90 o
  -2   2  23        9.09        5.16      2.47 o
  -1   2  23       95.86       98.19      7.13 o
   0   2  23        0.70       -3.82      2.96 o
   1   2  23        0.12        1.54      2.72 o
   2   2  23       40.97       33.77      3.30 o
   3   2  23       16.60       20.23      3.89 o
  -5   3  23       44.18       46.00      6.98 o
  -4   3  23        0.44        5.00      3.83 o
  -3   3  23       38.67       35.05      3.56 o
  -2   3  23        4.86       13.24      3.39 o
  -1   3  23       16.55       11.67      2.53 o
   0   3  23        9.83        5.66      3.24 o
   1   3  23       34.38       32.10      3.92 o
   2   3  23      125.21      121.99      7.32 o
  -4   4  23        0.12        5.07      4.13 o
  -3   4  23        4.21        9.89      4.13 o
  -2   4  23        9.57       10.56      3.83 o
  -1   4  23        5.13        8.98      3.75 o
   0   4  23       12.70       16.92      5.58 o
   1   4  23        3.89        7.24      5.42 o
  -3   5  23       39.05       28.24      6.26 o
  -2   5  23        1.48        3.44      5.73 o
  -1   5  23       17.92       22.61      5.67 o
   0   5  23       10.04        5.62      3.78 o
  -5   0  24        0.83       -1.94      5.71 o
  -4   0  24       74.34       68.44      6.04 o
  -3   0  24       13.06        7.28      5.39 o
  -2   0  24        4.15        0.50      5.12 o
  -1   0  24       24.45       29.93      4.40 o
   0   0  24        1.10        0.39      3.40 o
   1   0  24       36.23       39.85      4.99 o
   2   0  24       21.25       31.08      5.65 o
  -5   1  24       22.06       19.20      3.52 o
  -4   1  24        4.20        5.51      4.17 o
  -3   1  24        0.01       -6.67      4.45 o
  -2   1  24       11.73       13.07      3.14 o
  -1   1  24        2.32        7.89      3.09 o
   0   1  24      193.98      193.72      7.90 o
   1   1  24       28.01       25.15      5.46 o
   2   1  24        9.31       11.11      3.57 o
  -5   2  24        1.65        4.29      3.90 o
  -4   2  24       42.09       41.39      3.50 o
  -3   2  24        1.13       -0.76      2.54 o
  -2   2  24        0.20       -1.74      2.83 o
  -1   2  24       41.16       41.88      6.16 o
   0   2  24       36.00       38.57      7.59 o
   1   2  24       30.62       36.96      3.67 o
   2   2  24       60.19       56.38      4.58 o
  -4   3  24        2.79        5.51      4.41 o
  -3   3  24       34.81       33.77      9.20 o
  -2   3  24        8.75        5.69      8.00 o
  -1   3  24        2.08       -0.38      3.44 o
   0   3  24      148.56      142.24      6.53 o
   1   3  24      198.40      199.56     12.66 o
  -3   4  24        5.32        5.37      4.11 o
  -2   4  24       26.52       21.35      4.89 o
  -1   4  24        0.11       -5.56      3.70 o
   0   4  24        0.00        1.61      3.78 o
  -4   1  25        0.00       -1.04      3.11 o
  -3   1  25        1.21       -1.91      2.97 o
  -2   1  25        4.74       12.58      4.27 o
  -1   1  25        7.96        2.57      6.99 o
   0   1  25       35.04       35.88      4.48 o
   1   1  25        0.22        0.30      3.16 o
  -3   2  25       53.46       58.08      4.37 o
  -2   2  25       54.35       54.88      8.85 o
  -1   2  25        0.74       -5.54      3.69 o
   0   2  25       36.41       39.74      8.56 o
 
